# Supplementary material for: Time-Course Transcriptional and Chromatin Accessibility Profiling Reveals Genes Associated With Asymmetrical Gonadal Development in Chicken Embryos
Source: Front Cell Dev Biol. 2022 Mar 8;10:832132. doi: 10.3389/fcell.2022.832132 (PMC8957256; doi:10.3389/fcell.2022.832132)
Supplement: Supplementary file 2 [file Table1.XLSX]

## Sheet: Table S1
Table S1. Primers used for sex PCR
CHD1	F:5' GTTACTGATTCGTCTACGAGA 3'
	R:5' TTGAAATGATCCAGTGCTTG 3'
Note: F, forward; R, reverse

## Sheet: Table S2
Table S2. Primers used for LHX9 CDS amplication
LHX9-CDS	F:5' CGGCTAGCATGCTTTTCCACGGGATCTC 3'
	R:5' CCAAGCTTTTAGAAAAGGTTCGTTAAGG 3'
Note: F, forward; R, reverse

## Sheet: Table S3
Table S3. Primers used for quantitative real-time PCR
Gene	Forward and reverse primer
LHX9	F:5' AACCACAACCCAGATGCC 3'
	R:5' AGGTGCCGTCCGCTTTAT 3'
CDK1	F:5' AGGTATCGTCTTCTGCCATTCA 3'
	R:5' GAGCCAATCCAAAATCTGCC 3'
cyclin D1	F:5' CACTTGGATGCTGGAGGTCTG 3'
	R:5' GCACAGTTTTTCTGCGGTCA 3'
PCNA	F:5' GCAGATGTTCCTCTCGTTGTGGAG 3'
	R:5' GAGCCTTCCTGCTGGTCTTCAATC 3'
BCL2	F:5' GATGACCGAGTACCTGAACC 3'
	R:5' CAGGAGAAATCGAACAAAGGC 3'
PITX2	F:5' CAGAGCATGTTCTCCCCTCC 3'
	R:5' TAAACGTATGGAGGCGTCGG 3'
RALDH2	F:5' GGCAGTTCTTGCTACTATGGA 3'
	R:5' TCTGCCCAACCAGCGTAAT 3'
SF1	F:5' GCAGAACAACAAGCACTACACC 3'
	R:5' AACTTATTCCTCCCGCCG 3'
ESR1	F:5' ACCAAGGAGACCCGGTACTGT 3'
	R:5' AGTGGCAGGACACATGTAGTCATT 3'
β-actin	F:5' GAGAAATTGTGCGTGACATCA 3'
	R:5' CCTGAACCTCTCATTGCCA 3'
Note: F, forward; R, reverse

## Sheet: Table S4
Table S4. Summary of sequencing quality and read alignment statistics of RNA-seq data
Sample name	Clean reads	Clean bases	Read length (bp)	Q20(%)	GC(%)	Mapped rate	Sex
FE4.5L_1	40383016	6057452400	150	0.9612	0.4589	0.9343	Female
FE4.5L_2	27176936	4076540400	150	0.9706	0.4628	0.9269	Female
FE4.5L_3	60988344	9148251600	150	0.9637	0.4676	0.9184	Female
FE4.5R_1	66740308	10011046200	150	0.9638	0.4661	0.9191	Female
FE4.5R_2	68900430	10335064500	150	0.9629	0.4683	0.9139	Female
FE4.5R_3	62863654	9429548100	150	0.9624	0.4711	0.922	Female
FE5.5L_1	42201180	6330177000	150	0.9607	0.4586	0.9394	Female
FE5.5L_2	42475868	6371380200	150	0.9579	0.4648	0.9384	Female
FE5.5L_3	40898838	6134825700	150	0.9619	0.4658	0.9345	Female
FE5.5R_1	41496260	6224439000	150	0.9572	0.4536	0.928	Female
FE5.5R_2	41523552	6228532800	150	0.9596	0.4648	0.9347	Female
FE5.5R_3	41990310	6298546500	150	0.9598	0.464	0.9355	Female
FE7L_1	41511858	6226778700	150	0.965	0.4759	0.9398	Female
FE7L_2	41033834	6155075100	150	0.9629	0.4742	0.9383	Female
FE7L_3	40640288	6096043200	150	0.9656	0.4796	0.9273	Female
FE7R_1	41215428	6182314200	150	0.965	0.4746	0.9362	Female
FE7R_2	41200080	6180012000	150	0.9632	0.4771	0.94	Female
FE7R_3	41215726	6182358900	150	0.9622	0.4809	0.9339	Female
FE10L_2	41952458	6292868700	150	0.9606	0.4689	0.943	Female
FE10L_3	40938864	6140829600	150	0.9594	0.477	0.9419	Female
FE10R_1	40849472	6127420800	150	0.9617	0.4767	0.9412	Female
FE10R_2	41793262	6268989300	150	0.9573	0.473	0.9396	Female
FE10R_3	41270540	6190581000	150	0.9598	0.4765	0.9409	Female

## Sheet: Table S5
Table S5. Differentially expressed genes profiles between left and right gonads at E4.5
Gene_ID	Gene_symbol	Gene_description	LFC	Q-value	Group	FE4.5L_1_count	FE4.5L_2_count	FE4.5L_3_count	FE4.5R_1_count	FE4.5R_2_count	FE4.5R_3_count	FE4.5L_1_rlog-normlized count	FE4.5L_2_rlog-normlized count	FE4.5L_3_rlog-normlized count	FE4.5R_1_rlog-normlized count	FE4.5R_2_rlog-normlized count	FE4.5R_3_rlog-normlized count
ENSGALG00000042492	PITX2	paired like homeodomain 2 [Source:NCBI gene;Acc:395862]	4.23985	1.39857e-22	Left-biased	911	1179	2212	90	36	130	9.9946	10.2383	10.7482	7.0465	6.6981	7.3644
ENSGALG00000039458	GDF8	myostatin [Source:NCBI gene;Acc:373964]	6.56541	5.90784e-21	Left-biased	204	384	360	7	4	0	8.1609	8.7978	8.4239	5.8465	5.8121	5.3472
ENSGALG00000005442	PALMD	palmdelphin [Source:NCBI gene;Acc:424475]	3.65585	9.27702e-21	Left-biased	776	804	1515	62	85	112	9.7823	9.7289	10.2324	6.7808	7.3379	7.2377
ENSGALG00000033696	RALY	RALY heterogeneous nuclear ribonucleoprotein [Source:HGNC Symbol;Acc:HGNC:15921]	1.92136	1.11778e-20	Left-biased	1205	1364	2119	591	335	438	10.3707	10.4357	10.6892	8.9478	8.764	8.6146
ENSGALG00000007025	CPNE8	copine 8 [Source:NCBI gene;Acc:417690]	-2.72152	1.41219e-19	Right-biased	241	194	278	1924	1133	2309	8.3447	8.0259	8.1375	10.4856	10.3309	10.7648
ENSGALG00000014718	MAP3K1	mitogen-activated protein kinase kinase kinase 1 [Source:HGNC Symbol;Acc:HGNC:6848]	2.14077	1.5088e-19	Left-biased	2173	1811	3405	745	441	667	11.1823	10.8241	11.3469	9.2354	9.0994	9.1236
ENSGALG00000002883	SCAPER	S-phase cyclin A associated protein in the ER [Source:HGNC Symbol;Acc:HGNC:13081]	1.95013	2.09215e-17	Left-biased	1183	1502	2221	569	378	434	10.3457	10.5672	10.7538	8.9016	8.9097	8.6038
ENSGALG00000033017	C2orf88	chromosome 2 open reading frame 88 [Source:NCBI gene;Acc:100857703]	4.0717	1.51436e-15	Left-biased	135	352	415	10	15	33	7.7346	8.694	8.5877	5.9427	6.2372	6.4233
ENSGALG00000039536	C2H8ORF22	chromosome 2 open reading frame, human C8orf22 [Source:NCBI gene;Acc:425711]	2.69156	6.60243e-14	Left-biased	680	890	700	123	94	186	9.6096	9.8627	9.2228	7.2984	7.4262	7.6941
ENSGALG00000003374	ESRP2	epithelial splicing regulatory protein 2 [Source:NCBI gene;Acc:415710]	2.5822	1.38881e-13	Left-biased	841	1666	1380	397	164	177	9.8884	10.7092	10.107	8.4759	7.9635	7.6464
ENSGALG00000004078	-	LON peptidase N-terminal domain and RING finger protein 2-like [Source:NCBI gene;Acc:416263]	4.32444	5.04405e-13	Left-biased	132	127	142	13	9	0	7.7127	7.6027	7.4702	6.0248	6.0409	5.3472
ENSGALG00000011243	DAZL	deleted in azoospermia like [Source:NCBI gene;Acc:374054]	2.40523	8.6958e-13	Left-biased	1419	1647	1165	457	220	251	10.5935	10.6935	9.8814	8.6393	8.279	7.9961
ENSGALG00000026736	OGN	osteoglycin [Source:NCBI gene;Acc:374039]	-2.12915	5.8174e-12	Right-biased	144	133	215	1096	458	897	7.7984	7.6466	7.8684	9.7321	9.1465	9.4994
ENSGALG00000040079	ZFPM2	zinc finger protein, FOG family member 2 [Source:HGNC Symbol;Acc:HGNC:16700]	-1.50147	1.08226e-11	Right-biased	184	140	227	677	410	666	8.0504	7.6959	7.9239	9.1155	9.0092	9.1217
ENSGALG00000008418	LARGE2	LARGE xylosyl- and glucuronyltransferase 2 [Source:NCBI gene;Acc:423200]	1.9306	7.31869e-10	Left-biased	780	834	1169	286	204	319	9.7891	9.777	9.8859	8.1118	8.1959	8.2538
ENSGALG00000004274	TWIST2	twist family bHLH transcription factor 2 [Source:NCBI gene;Acc:395405]	-2.14595	2.60853e-09	Right-biased	83	32	79	350	181	461	7.2901	6.5621	6.9877	8.3331	8.0671	8.6748
ENSGALG00000015107	PIP5K1B	phosphatidylinositol-4-phosphate 5-kinase type 1 beta [Source:NCBI gene;Acc:427243]	2.26205	2.60853e-09	Left-biased	4087	4594	5363	982	585	1821	12.0701	12.1279	11.9859	9.5889	9.4567	10.4398
ENSGALG00000016797	FHL2	four and a half LIM domains 2 [Source:HGNC Symbol;Acc:HGNC:3703]	-1.78903	2.60853e-09	Right-biased	449	655	798	2894	1506	3020	9.0817	9.4628	9.389	11.0475	10.7193	11.1364
ENSGALG00000001894	-	-	3.96563	3.00431e-09	Left-biased	69	91	234	7	5	15	7.1383	7.3036	7.9553	5.8465	5.8664	6.0817
ENSGALG00000027494	SPTSSB	serine palmitoyltransferase, small subunit B [Source:NCBI gene;Acc:425008]	8.8225	5.36818e-09	Left-biased	28	110	93	0	0	0	6.5295	7.47	7.1124	5.3472	5.3472	5.3472
ENSGALG00000002142	DGKQ	diacylglycerol kinase theta [Source:HGNC Symbol;Acc:HGNC:2856]	2.3058	8.39735e-09	Left-biased	225	297	426	94	47	72	8.2682	8.4956	8.6182	7.0799	6.8753	6.898
ENSGALG00000005774	NKAIN4	sodium/potassium transporting ATPase interacting 4 [Source:HGNC Symbol;Acc:HGNC:16191]	1.45547	8.39735e-09	Left-biased	4568	6085	7874	2095	1904	3433	12.2277	12.527	12.5308	10.6019	11.0433	11.3151
ENSGALG00000047781	RAD9B	RAD9 checkpoint clamp component B [Source:HGNC Symbol;Acc:HGNC:21700]	5.40301	8.39735e-09	Left-biased	36	56	65	0	4	0	6.678	6.9228	6.8481	5.3472	5.8121	5.3472
ENSGALG00000006329	IL9	interleukin 9 [Source:NCBI gene;Acc:416307]	2.69647	9.73359e-09	Left-biased	219	669	408	101	70	49	8.2384	9.49	8.5678	7.1363	7.1757	6.6449
ENSGALG00000024488	CD99	CD99 molecule (Xg blood group) [Source:NCBI gene;Acc:418662]	-1.00116	1.17618e-08	Right-biased	2352	1880	2944	6611	3533	6132	11.2927	10.8757	11.1439	12.2082	11.9096	12.1318
ENSGALG00000008969	EPCAM	epithelial cell adhesion molecule [Source:NCBI gene;Acc:421292]	1.64418	1.39575e-08	Left-biased	1336	1763	1560	669	464	537	10.5111	10.7871	10.2719	9.1007	9.1628	8.8573
ENSGALG00000027090	-	uncharacterized LOC422926 [Source:NCBI gene;Acc:422926]	5.39641	1.3988e-08	Left-biased	1124	748	1554	82	13	0	10.2765	9.6346	10.2667	6.9766	6.1775	5.3472
ENSGALG00000021647	NRTN	neurturin [Source:NCBI gene;Acc:428340]	5.49687	1.99609e-08	Left-biased	40	71	56	0	4	0	6.7449	7.1008	6.7483	5.3472	5.8121	5.3472
ENSGALG00000047973	-	-	-4.54986	2.36156e-08	Right-biased	5	2	9	169	94	150	5.8582	5.6594	5.9273	7.5824	7.4262	7.4919
ENSGALG00000006351	FAS	Fas cell surface death receptor [Source:NCBI gene;Acc:395274]	2.19579	2.50158e-08	Left-biased	734	902	1175	110	188	371	9.7093	9.8804	9.8927	7.2052	8.1076	8.423
ENSGALG00000035950	NGFR	nerve growth factor receptor [Source:NCBI gene;Acc:425805]	3.24992	2.92975e-08	Left-biased	151	108	207	39	9	8	7.846	7.4535	7.8301	6.5006	6.0409	5.8863
ENSGALG00000043861	-	IQ motif containing M [Source:NCBI gene;Acc:100857543]	8.72625	2.92975e-08	Left-biased	108	48	45	0	0	0	7.5227	6.8153	6.6122	5.3472	5.3472	5.3472
ENSGALG00000015531	-	protein phosphatase 2 regulatory subunit Bgamma [Source:NCBI gene;Acc:422858]	3.25431	3.34651e-08	Left-biased	63	122	121	0	22	10	7.067	7.5651	7.3291	5.3472	6.4175	5.949
ENSGALG00000010540	TTC39A	tetratricopeptide repeat domain 39A [Source:HGNC Symbol;Acc:HGNC:18657]	2.09876	3.7837e-08	Left-biased	688	937	550	256	143	191	9.6248	9.9308	8.9239	7.9944	7.8236	7.7199
ENSGALG00000016705	SUPT3H	SPT3 homolog, SAGA and STAGA complex component [Source:NCBI gene;Acc:422053]	1.89862	4.40768e-08	Left-biased	246	312	249	120	84	35	8.3678	8.5525	8.0201	7.2775	7.3277	6.4539
ENSGALG00000016687	P2RY8	purinergic receptor P2Y8 [Source:NCBI gene;Acc:418665]	-2.32384	5.97442e-08	Right-biased	117	125	186	1054	488	880	7.5972	7.5878	7.7241	9.681	9.2261	9.4748
ENSGALG00000042462	-	CMP-N-acetylneuraminate-beta-galactosamide-alpha-2,3-sialyltransferase 2-like [Source:NCBI gene;Acc:100858260]	2.02439	1.73334e-07	Left-biased	65	81	77	34	15	13	7.0913	7.2063	6.9688	6.4277	6.2372	6.0319
ENSGALG00000031076	ESRP1	epithelial splicing regulatory protein 1 [Source:HGNC Symbol;Acc:HGNC:25966]	4.36517	1.97192e-07	Left-biased	81	66	83	0	11	0	7.2695	7.0444	7.0247	5.3472	6.1125	5.3472
ENSGALG00000026167	PIK3R5	phosphoinositide-3-kinase regulatory subunit 5 [Source:NCBI gene;Acc:417319]	3.66891	1.99406e-07	Left-biased	34	41	81	0	12	0	6.6428	6.7119	7.0064	5.3472	6.1457	5.3472
ENSGALG00000054917	-	-	4.04911	2.51982e-07	Left-biased	206	165	183	2	24	7	8.1715	7.8587	7.7083	5.615	6.4629	5.8518
ENSGALG00000015928	-	DEAD-box helicase 43 [Source:NCBI gene;Acc:428637]	3.07499	2.54226e-07	Left-biased	125	203	139	4	36	16	7.66	8.0739	7.451	5.7254	6.6981	6.1052
ENSGALG00000005632	MRVI1	murine retrovirus integration site 1 homolog [Source:HGNC Symbol;Acc:HGNC:7237]	-1.96101	2.62113e-07	Right-biased	118	46	108	343	290	563	7.6052	6.7867	7.2332	8.3106	8.5935	8.9147
ENSGALG00000010413	NGB	neuroglobin [Source:NCBI gene;Acc:428896]	7.7311	3.61468e-07	Left-biased	40	42	20	0	0	0	6.7449	6.7273	6.2051	5.3472	5.3472	5.3472
ENSGALG00000036711	S100A11	S100 calcium binding protein A11 [Source:NCBI gene;Acc:396075]	-1.54186	3.92661e-07	Right-biased	1198	903	1765	4970	2703	4937	10.3628	9.8819	10.4393	11.8046	11.5325	11.8254
ENSGALG00000040573	FMO3	flavin containing monooxygenase 3 [Source:NCBI gene;Acc:395267]	4.16546	4.23563e-07	Left-biased	33	33	30	0	3	3	6.6248	6.5798	6.3906	5.3472	5.7503	5.6785
ENSGALG00000052394	-	-	6.17068	6.29771e-07	Left-biased	61	86	53	0	3	0	7.0423	7.2559	6.7129	5.3472	5.7503	5.3472
ENSGALG00000014835	C7	complement C7 [Source:NCBI gene;Acc:427187]	-2.35203	7.21673e-07	Right-biased	430	346	904	2566	2483	4076	9.0282	8.6736	9.5494	10.8809	11.4135	11.5556
ENSGALG00000017168	SLN	sarcolipin [Source:NCBI gene;Acc:100857277]	7.89486	7.21673e-07	Left-biased	23	52	45	0	0	0	6.4238	6.8703	6.6122	5.3472	5.3472	5.3472
ENSGALG00000002473	GPR157	G protein-coupled receptor 157 [Source:HGNC Symbol;Acc:HGNC:23687]	2.0224	7.86073e-07	Left-biased	127	216	178	56	23	70	7.6753	8.1404	7.6815	6.7147	6.4405	6.8782
ENSGALG00000011657	EAF2	ELL associated factor 2 [Source:NCBI gene;Acc:424243]	1.55425	8.34805e-07	Left-biased	915	1000	1151	355	237	604	10.0004	10.0174	9.8654	8.349	8.3621	9.0007
ENSGALG00000039924	-	Dmx like 2 [Source:NCBI gene;Acc:415594]	1.62907	8.41468e-07	Left-biased	303	321	351	143	111	93	8.6071	8.5856	8.3952	7.4296	7.578	7.0882
ENSGALG00000004129	SPP2	secreted phosphoprotein 2 [Source:NCBI gene;Acc:396080]	1.92003	1.01963e-06	Left-biased	394	262	458	170	73	91	8.921	8.3531	8.7036	7.5879	7.2099	7.0714
ENSGALG00000011350	NEGR1	neuronal growth regulator 1 [Source:NCBI gene;Acc:395662]	4.46129	1.07284e-06	Left-biased	53	113	86	0	11	0	6.9379	7.4944	7.0517	5.3472	6.1125	5.3472
ENSGALG00000006755	USP2	ubiquitin specific peptidase 2 [Source:HGNC Symbol;Acc:HGNC:12618]	1.72127	1.26232e-06	Left-biased	206	192	329	79	98	52	8.1715	8.015	8.3224	6.9493	7.4635	6.6815
ENSGALG00000003594	ANK1	ankyrin 1 [Source:HGNC Symbol;Acc:HGNC:492]	3.67342	1.51834e-06	Left-biased	54	51	80	17	0	0	6.9515	6.8568	6.9971	6.1199	5.3472	5.3472
ENSGALG00000029862	-	-	7.36268	1.51834e-06	Left-biased	21	38	22	0	0	0	6.3779	6.6643	6.2457	5.3472	5.3472	5.3472
ENSGALG00000010379	SNCA	synuclein alpha [Source:NCBI gene;Acc:395393]	1.71401	1.54424e-06	Left-biased	377	565	603	302	79	168	8.8674	9.2743	9.0368	8.1705	7.2755	7.5969
ENSGALG00000012715	CAP2	cyclase associated actin cytoskeleton regulatory protein 2 [Source:HGNC Symbol;Acc:HGNC:20039]	-1.38127	1.67416e-06	Right-biased	196	211	299	969	472	620	8.1178	8.1152	8.2166	9.5716	9.1842	9.0329
ENSGALG00000012973	ESR1	estrogen receptor 1 [Source:NCBI gene;Acc:396099]	1.80595	1.67416e-06	Left-biased	1178	1318	1403	690	171	467	10.34	10.3891	10.1291	9.1392	8.0071	8.6901
ENSGALG00000051104	-	-	7.96922	1.9087e-06	Left-biased	35	49	40	0	0	0	6.6605	6.8293	6.5439	5.3472	5.3472	5.3472
ENSGALG00000022206	-	cytoplasmic dynein 1 light intermediate chain 2-like [Source:NCBI gene;Acc:776720]	7.64158	2.09801e-06	Left-biased	15	52	33	0	0	0	6.2234	6.8703	6.4393	5.3472	5.3472	5.3472
ENSGALG00000034011	PMS1	PMS1 homolog 1, mismatch repair system component [Source:NCBI gene;Acc:423980]	1.85534	2.13337e-06	Left-biased	832	864	977	175	384	191	9.8742	9.8235	9.6502	7.6152	8.9289	7.7199
ENSGALG00000008263	CNTN4	contactin 4 [Source:HGNC Symbol;Acc:HGNC:2174]	2.14504	2.21758e-06	Left-biased	259	503	268	105	66	97	8.4261	9.1283	8.0981	7.1674	7.1286	7.1213
ENSGALG00000034967	GDPD5	glycerophosphodiester phosphodiesterase domain containing 5 [Source:NCBI gene;Acc:419070]	1.62981	2.28595e-06	Left-biased	383	453	526	132	107	259	8.8865	8.9987	8.8696	7.3591	7.5438	8.029
ENSGALG00000002118	KCNMB1	potassium calcium-activated channel subfamily M regulatory beta subunit 1 [Source:NCBI gene;Acc:395301]	-1.73393	2.86266e-06	Right-biased	283	258	265	1575	497	1118	8.5277	8.3358	8.0861	10.2143	9.2491	9.7863
ENSGALG00000019261	ARHGAP8	Rho GTPase activating protein 8 [Source:NCBI gene;Acc:418239]	1.72689	2.98536e-06	Left-biased	319	227	355	166	83	55	8.6676	8.1943	8.408	7.5656	7.3175	6.7168
ENSGALG00000033635	PTGS2	prostaglandin-endoperoxide synthase 2 [Source:NCBI gene;Acc:396451]	3.10037	2.98536e-06	Left-biased	341	358	800	5	96	64	8.7467	8.714	9.3922	5.7698	7.445	6.8164
ENSGALG00000001204	ENKD1	enkurin domain containing 1 [Source:HGNC Symbol;Acc:HGNC:25246]	1.42276	3.05612e-06	Left-biased	140	155	196	76	52	76	7.7704	7.7959	7.7757	6.9213	6.9475	6.9367
ENSGALG00000011320	TMCC3	transmembrane and coiled-coil domain family 3 [Source:HGNC Symbol;Acc:HGNC:29199]	2.534	3.10324e-06	Left-biased	150	107	109	32	30	7	7.8393	7.4451	7.2408	6.3968	6.5874	5.8518
ENSGALG00000037989	IL10RB	interleukin 10 receptor subunit beta [Source:NCBI gene;Acc:395663]	1.29996	3.10324e-06	Left-biased	1732	2253	3307	1174	715	1403	10.8676	11.1267	11.3061	9.8225	9.7171	10.0877
ENSGALG00000044942	-	-	4.67866	3.29191e-06	Left-biased	34	106	70	0	8	0	6.6428	7.4367	6.9	5.3472	6.0019	5.3472
ENSGALG00000001812	ATCAY	ATCAY kinesin light chain interacting caytaxin [Source:HGNC Symbol;Acc:HGNC:779]	4.73618	3.34494e-06	Left-biased	112	17	51	0	7	0	7.5563	6.2445	6.6886	5.3472	5.9603	5.3472
ENSGALG00000002150	CPEB1	cytoplasmic polyadenylation element binding protein 1 [Source:NCBI gene;Acc:415326]	2.05328	5.41662e-06	Left-biased	449	901	356	135	193	117	9.0817	9.8789	8.4112	7.3787	8.1358	7.2742
ENSGALG00000006997	BRINP1	BMP/retinoic acid inducible neural specific 1 [Source:NCBI gene;Acc:395098]	1.49004	6.28738e-06	Left-biased	781	1228	1422	609	325	425	9.7907	10.2933	10.1472	8.9846	8.7278	8.5794
ENSGALG00000032239	GCHFR	GTP cyclohydrolase I feedback regulator [Source:NCBI gene;Acc:423003]	-1.63212	6.50723e-06	Right-biased	1460	1378	2786	6467	3747	9207	10.6325	10.4496	11.0672	12.1769	11.9928	12.7095
ENSGALG00000013804	SRD5A3	steroid 5 alpha-reductase 3 [Source:HGNC Symbol;Acc:HGNC:25812]	0.944042	6.59902e-06	Left-biased	2954	2701	3426	1920	1308	2090	11.612	11.3797	11.3555	10.4827	10.5262	10.6279
ENSGALG00000035584	COL3A1	collagen type III alpha 1 chain [Source:NCBI gene;Acc:396340]	-1.27836	6.59902e-06	Right-biased	7900	6204	10576	29481	11320	28361	13.0077	12.5546	12.9514	14.3457	13.5685	14.3208
ENSGALG00000030417	PDC	phosducin [Source:HGNC Symbol;Acc:HGNC:8759]	3.33521	6.88191e-06	Left-biased	181	189	166	14	38	0	8.033	7.9985	7.6147	6.0499	6.7326	5.3472
ENSGALG00000009107	NRXN1	neurexin 1 [Source:NCBI gene;Acc:395398]	-1.66955	7.05073e-06	Right-biased	870	1090	1184	4459	2069	5039	9.9334	10.1327	9.9028	11.6518	11.1588	11.8542
ENSGALG00000015970	COL9A1	collagen type IX alpha 1 chain [Source:NCBI gene;Acc:771873]	1.62238	7.91591e-06	Left-biased	2235	2330	3180	1242	747	792	11.2215	11.1734	11.2514	9.8969	9.7746	9.34
ENSGALG00000012971	CCDC170	coiled-coil domain containing 170 [Source:HGNC Symbol;Acc:HGNC:21177]	1.01644	8.38755e-06	Left-biased	664	691	768	518	307	355	9.5787	9.5318	9.3401	8.7881	8.6603	8.3731
ENSGALG00000002645	PIWIL1	piwi like RNA-mediated gene silencing 1 [Source:NCBI gene;Acc:416804]	1.76285	8.43802e-06	Left-biased	488	866	564	300	174	166	9.1856	9.8266	8.9546	8.1633	8.0254	7.5856
ENSGALG00000009280	NPY2R	neuropeptide Y receptor Y2 [Source:NCBI gene;Acc:422405]	-1.52277	8.43802e-06	Right-biased	547	408	649	2468	879	2018	9.3298	8.8709	9.128	10.8271	9.9899	10.5799
ENSGALG00000038926	-	uncharacterized LOC101749138 [Source:NCBI gene;Acc:101749138]	2.54964	8.56149e-06	Left-biased	148	80	129	22	30	13	7.8258	7.1962	7.3847	6.2232	6.5874	6.0319
ENSGALG00000010352	ARHGEF26	Rho guanine nucleotide exchange factor 26 [Source:HGNC Symbol;Acc:HGNC:24490]	3.3979	8.62577e-06	Left-biased	58	42	43	2	12	0	7.0042	6.7273	6.5854	5.615	6.1457	5.3472
ENSGALG00000009037	SPTLC3	serine palmitoyltransferase long chain base subunit 3 [Source:HGNC Symbol;Acc:HGNC:16253]	7.11475	8.70311e-06	Left-biased	22	31	14	0	0	0	6.4012	6.544	6.0681	5.3472	5.3472	5.3472
ENSGALG00000001080	NR5A1	nuclear receptor subfamily 5 group A member 1 [Source:NCBI gene;Acc:395960]	1.38155	8.94531e-06	Left-biased	3278	4201	7775	2590	1685	1998	11.7585	12.0013	12.5128	10.8937	10.8741	10.5663
ENSGALG00000052964	-	-	7.08219	9.35493e-06	Left-biased	16	27	25	0	0	0	6.2513	6.468	6.303	5.3472	5.3472	5.3472
ENSGALG00000044279	TDRD6	tudor domain containing 6 [Source:HGNC Symbol;Acc:HGNC:21339]	3.69724	1.01651e-05	Left-biased	77	200	84	27	6	0	7.2273	8.0581	7.0338	6.3145	5.9154	5.3472
ENSGALG00000038683	-	-	6.92097	1.06596e-05	Left-biased	14	19	29	0	0	0	6.1946	6.2941	6.3738	5.3472	5.3472	5.3472
ENSGALG00000006242	PABPN1L	poly(A) binding protein nuclear 1 like, cytoplasmic [Source:HGNC Symbol;Acc:HGNC:37237]	3.16908	1.11202e-05	Left-biased	35	108	30	3	7	12	6.6605	7.4535	6.3906	5.675	5.9603	6.0055
ENSGALG00000005483	CDH13	cadherin 13 [Source:NCBI gene;Acc:414849]	-1.24558	1.14432e-05	Right-biased	509	463	358	1471	855	1353	9.2386	9.0256	8.4176	10.1225	9.953	10.0392
ENSGALG00000047593	-	-	2.96694	1.18829e-05	Left-biased	73	97	71	0	9	26	7.1836	7.3585	6.91	5.3472	6.0409	6.3069
ENSGALG00000014970	FSTL1	follistatin like 1 [Source:NCBI gene;Acc:395349]	1.01664	1.20226e-05	Left-biased	9723	6311	12049	6329	3530	5764	13.3046	12.5789	13.1377	12.1464	11.9084	12.0442
ENSGALG00000011484	CMTM8	CKLF like MARVEL transmembrane domain containing 8 [Source:NCBI gene;Acc:420665]	-1.37158	1.22891e-05	Right-biased	473	383	664	1783	974	1659	9.1466	8.7946	9.1566	10.3821	10.127	10.3133
ENSGALG00000050584	-	-	4.02802	1.36235e-05	Left-biased	146	260	213	22	18	0	7.8122	8.3445	7.859	6.2232	6.3192	5.3472
ENSGALG00000047058	-	-	2.422	1.39261e-05	Left-biased	87	48	92	21	14	12	7.3302	6.8153	7.1039	6.2037	6.2079	6.0055
ENSGALG00000007222	UTS2B	urotensin 2B [Source:NCBI gene;Acc:404534]	-1.92238	1.45596e-05	Right-biased	736	655	1260	3694	2759	4532	9.7128	9.4628	9.9855	11.3877	11.5613	11.7047
ENSGALG00000009844	ACTC1	actin, alpha, cardiac muscle 1 [Source:NCBI gene;Acc:423298]	4.18997	1.72666e-05	Left-biased	95	186	65	0	18	0	7.407	7.9818	6.8481	5.3472	6.3192	5.3472
ENSGALG00000010818	PLPP3	phospholipid phosphatase 3 [Source:NCBI gene;Acc:424666]	-1.26512	1.8539e-05	Right-biased	2000	2168	3432	9048	3672	8044	11.0669	11.0732	11.3579	12.6542	11.9642	12.5172
ENSGALG00000001935	-	-	2.79934	1.90167e-05	Left-biased	82	124	208	53	7	8	7.2798	7.5803	7.835	6.68	5.9603	5.8863
ENSGALG00000040038	MLC1	modulator of VRAC current 1 [Source:HGNC Symbol;Acc:HGNC:17082]	7.02237	1.97688e-05	Left-biased	10	34	21	0	0	0	6.0662	6.5973	6.2257	5.3472	5.3472	5.3472
ENSGALG00000029023	DMRTB1	DMRT like family B with proline rich C-terminal 1 [Source:NCBI gene;Acc:429107]	2.23174	2.20642e-05	Left-biased	807	2451	1047	670	163	272	9.8339	11.244	9.7407	9.1026	7.9572	8.0809
ENSGALG00000008166	TLR15	Gallus gallus toll-like receptor 15 (TLR15), mRNA. [Source:RefSeq mRNA;Acc:NM_001037835]	7.29602	2.30181e-05	Left-biased	16	15	53	0	0	0	6.2513	6.1917	6.7129	5.3472	5.3472	5.3472
ENSGALG00000005448	MYL3	myosin, light chain 3, alkali; ventricular, skeletal, slow [Source:NCBI gene;Acc:396067]	6.91127	2.31788e-05	Left-biased	17	22	21	0	0	0	6.2782	6.3634	6.2257	5.3472	5.3472	5.3472
ENSGALG00000022696	KCNE3	potassium voltage-gated channel subfamily E regulatory subunit 3 [Source:HGNC Symbol;Acc:HGNC:6243]	-2.35249	2.53074e-05	Right-biased	50	99	168	641	356	774	6.8962	7.3763	7.6261	9.0477	8.837	9.3107
ENSGALG00000021271	MPZL3	myelin protein zero like 3 [Source:NCBI gene;Acc:419778]	1.56854	2.58178e-05	Left-biased	668	895	689	444	123	344	9.5865	9.8701	9.2029	8.6055	7.6755	8.3377
ENSGALG00000004083	GRIA1	glutamate ionotropic receptor AMPA type subunit 1 [Source:NCBI gene;Acc:414893]	5.12427	2.92418e-05	Left-biased	291	245	195	27	0	0	8.56	8.2782	7.7706	6.3145	5.3472	5.3472
ENSGALG00000034000	-	uncharacterized LOC101747620 [Source:NCBI gene;Acc:101747620]	1.52693	3.00353e-05	Left-biased	222	241	316	65	99	127	8.2534	8.26	8.2775	6.8125	7.4727	7.3442
ENSGALG00000005204	-	glutathione S-transferase theta 1-like [Source:NCBI gene;Acc:769847]	-1.40042	3.19927e-05	Right-biased	519	344	737	1950	1045	1725	9.2632	8.6668	9.2878	10.5039	10.2216	10.3662
ENSGALG00000012317	-	-	6.81275	3.19927e-05	Left-biased	17	28	9	0	0	0	6.2782	6.4876	5.9273	5.3472	5.3472	5.3472
ENSGALG00000016348	SAT1	spermidine/spermine N1-acetyltransferase 1 [Source:NCBI gene;Acc:374006]	-1.05403	3.19927e-05	Right-biased	2096	1642	3154	6602	2922	6745	11.132	10.6893	11.2399	12.2062	11.642	12.2669
ENSGALG00000042030	P4HA3	prolyl 4-hydroxylase subunit alpha 3 [Source:HGNC Symbol;Acc:HGNC:30135]	-2.89752	3.19927e-05	Right-biased	7	7	8	74	39	74	5.9506	5.9284	5.8945	6.9023	6.7494	6.9175
ENSGALG00000000585	MYL4	myosin, light chain 4, alkali; atrial, embryonic [Source:NCBI gene;Acc:396472]	-1.8	3.57371e-05	Right-biased	916	819	1252	5250	1917	4890	10.0019	9.7532	9.977	11.882	11.0527	11.8119
ENSGALG00000009042	ISM1	isthmin 1 [Source:HGNC Symbol;Acc:HGNC:16213]	6.91437	3.57371e-05	Left-biased	19	24	16	0	0	0	6.3295	6.4067	6.1168	5.3472	5.3472	5.3472
ENSGALG00000010032	-	-	5.77968	3.66947e-05	Left-biased	26	36	37	0	1	1	6.4886	6.6314	6.5004	5.3472	5.5804	5.5388
ENSGALG00000015669	PTBP3	polypyrimidine tract binding protein 3 [Source:HGNC Symbol;Acc:HGNC:10253]	1.74616	3.7219e-05	Left-biased	1792	1168	1563	476	259	859	10.9147	10.2256	10.2745	8.6874	8.4628	9.4437
ENSGALG00000029195	STK32A	serine/threonine kinase 32A [Source:NCBI gene;Acc:416351]	3.05778	3.89323e-05	Left-biased	68	61	142	5	25	0	7.1267	6.9851	7.4702	5.7698	6.4848	5.3472
ENSGALG00000026862	CLDN1	claudin 1 [Source:NCBI gene;Acc:424910]	1.7774	3.93125e-05	Left-biased	7026	13181	7603	4848	1790	2947	12.8404	13.6315	12.481	11.7696	10.9577	11.1024
ENSGALG00000001608	UNC5D	unc-5 netrin receptor D [Source:HGNC Symbol;Acc:HGNC:18634]	6.55618	3.99231e-05	Left-biased	18	16	12	0	0	0	6.3043	6.2185	6.0156	5.3472	5.3472	5.3472
ENSGALG00000029006	SYPL1	synaptophysin like 1 [Source:NCBI gene;Acc:417708]	2.48288	3.99231e-05	Left-biased	561	451	745	141	89	119	9.3619	8.9932	9.3015	7.4171	7.3779	7.2885
ENSGALG00000041918	CPA6	carboxypeptidase A6 [Source:NCBI gene;Acc:420171]	7.28205	3.99231e-05	Left-biased	22	34	20	0	0	0	6.4012	6.5973	6.2051	5.3472	5.3472	5.3472
ENSGALG00000014228	SMC1B	structural maintenance of chromosomes 1B [Source:HGNC Symbol;Acc:HGNC:11112]	6.83063	4.3562e-05	Left-biased	14	35	5	0	0	0	6.1946	6.6145	5.7809	5.3472	5.3472	5.3472
ENSGALG00000040957	AGO2	argonaute RISC catalytic component 2 [Source:HGNC Symbol;Acc:HGNC:3263]	3.57757	4.3562e-05	Left-biased	138	48	120	1	19	5	7.7562	6.8153	7.322	5.5367	6.3449	5.7743
ENSGALG00000027772	NANOG	Nanog homeobox [Source:NCBI gene;Acc:100272166]	2.39164	4.41579e-05	Left-biased	694	1684	952	377	163	193	9.6361	10.724	9.6165	8.4169	7.9572	7.73
ENSGALG00000011684	STAP1	signal transducing adaptor family member 1 [Source:HGNC Symbol;Acc:HGNC:24133]	6.81316	4.86712e-05	Left-biased	29	20	3	0	0	0	6.5493	6.3179	5.6836	5.3472	5.3472	5.3472
ENSGALG00000045168	-	KIAA1551 [Source:NCBI gene;Acc:418136]	1.2616	4.97826e-05	Left-biased	4709	2521	3860	1883	1320	2079	12.2709	11.2833	11.5226	10.4562	10.5387	10.6207
ENSGALG00000051859	-	-	1.75899	5.86446e-05	Left-biased	255	235	536	113	80	135	8.4084	8.2322	8.8925	7.2274	7.2861	7.3975
ENSGALG00000010165	TCTE1	t-complex-associated-testis-expressed 1 [Source:HGNC Symbol;Acc:HGNC:11693]	3.50364	6.09984e-05	Left-biased	27	38	36	0	9	0	6.5093	6.6643	6.4855	5.3472	6.0409	5.3472
ENSGALG00000014903	ITGA2	integrin subunit alpha 2 [Source:HGNC Symbol;Acc:HGNC:6137]	2.05755	6.38015e-05	Left-biased	181	179	218	33	43	78	8.033	7.942	7.8825	6.4123	6.8141	6.9556
ENSGALG00000015347	ZPLD1	zona pellucida like domain containing 1 [Source:HGNC Symbol;Acc:HGNC:27022]	6.75126	6.75204e-05	Left-biased	8	28	18	0	0	0	5.9916	6.4876	6.1623	5.3472	5.3472	5.3472
ENSGALG00000050071	-	-	6.5957	6.85738e-05	Left-biased	21	9	18	0	0	0	6.3779	6.005	6.1623	5.3472	5.3472	5.3472
ENSGALG00000030151	LUZP2	leucine zipper protein 2 [Source:NCBI gene;Acc:423001]	1.68587	7.14803e-05	Left-biased	623	618	848	295	173	260	9.4963	9.3883	9.4669	8.1451	8.0193	8.0331
ENSGALG00000014907	DCBLD1	discoidin, CUB and LCCL domain containing 1 [Source:HGNC Symbol;Acc:HGNC:21479]	1.08922	7.64439e-05	Left-biased	467	709	759	358	314	314	9.1306	9.565	9.3251	8.3585	8.687	8.2364
ENSGALG00000040005	PPP2R5D	protein phosphatase 2 regulatory subunit B'delta [Source:HGNC Symbol;Acc:HGNC:9312]	1.36471	7.70527e-05	Left-biased	248	205	224	113	79	106	8.3769	8.0844	7.9103	7.2274	7.2755	7.1924
ENSGALG00000041365	SALL4	spalt like transcription factor 4 [Source:NCBI gene;Acc:769286]	1.68951	7.70527e-05	Left-biased	405	735	402	203	191	132	8.9546	9.6118	8.5506	7.7587	8.1246	7.3778
ENSGALG00000016590	TLR7	toll like receptor 7 [Source:NCBI gene;Acc:418638]	-2.30428	7.76334e-05	Right-biased	72	40	42	154	166	585	7.1724	6.6963	6.5718	7.4964	7.9761	8.9615
ENSGALG00000001416	ADRA1B	adrenoceptor alpha 1B [Source:HGNC Symbol;Acc:HGNC:278]	-3.15653	8.51002e-05	Right-biased	69	19	52	156	318	960	7.1383	6.2941	6.7008	7.5082	8.702	9.5872
ENSGALG00000039754	-	-	-1.15616	8.70212e-05	Right-biased	161	114	173	441	287	392	7.9112	7.5025	7.6541	8.5976	8.5814	8.4859
ENSGALG00000051899	DND1	DND microRNA-mediated repression inhibitor 1 [Source:HGNC Symbol;Acc:HGNC:23799]	2.03745	8.96905e-05	Left-biased	1101	3189	1397	754	395	446	10.2486	11.6127	10.1234	9.2506	8.9634	8.6358
ENSGALG00000001256	NLRC5	NLR family CARD domain containing 5 [Source:NCBI gene;Acc:100857413]	6.67347	9.08893e-05	Left-biased	7	28	16	0	0	0	5.9506	6.4876	6.1168	5.3472	5.3472	5.3472
ENSGALG00000011565	TDRD9	tudor domain containing 9 [Source:HGNC Symbol;Acc:HGNC:20122]	2.14994	9.08893e-05	Left-biased	185	371	186	80	52	59	8.0561	8.7565	7.7241	6.9585	6.9475	6.7622
ENSGALG00000014798	SERINC5	serine incorporator 5 [Source:HGNC Symbol;Acc:HGNC:18825]	1.56264	9.08893e-05	Left-biased	573	609	1092	200	136	535	9.3889	9.3696	9.796	7.744	7.7736	8.8527
ENSGALG00000029983	ANGPT1	angiopoietin 1 [Source:NCBI gene;Acc:395129]	-1.25055	9.08893e-05	Right-biased	463	428	530	1594	607	1772	9.1199	8.9291	8.8788	10.2305	9.5043	10.4027
ENSGALG00000026747	GTF2A1L	general transcription factor IIA, 1-like [Source:NCBI gene;Acc:100534591]	3.13995	9.82568e-05	Left-biased	30	104	35	11	10	0	6.5687	7.4197	6.4704	5.9713	6.0777	5.3472
ENSGALG00000043868	FOXN1	forkhead box N1 [Source:HGNC Symbol;Acc:HGNC:12765]	5.4552	9.83348e-05	Left-biased	1	73	59	0	3	0	5.5767	7.1226	6.7826	5.3472	5.7503	5.3472
ENSGALG00000016537	SCML2	Scm polycomb group protein like 2 [Source:HGNC Symbol;Acc:HGNC:10581]	1.6493	9.83457e-05	Left-biased	550	376	600	234	201	84	9.3367	8.7725	9.0306	7.9015	8.1798	7.0104
ENSGALG00000048648	-	uncharacterized LOC107053690 [Source:NCBI gene;Acc:107053690]	2.95227	0.000102249	Left-biased	163	216	81	27	0	50	7.9239	8.1404	7.0064	6.3145	5.3472	6.6572
ENSGALG00000010391	MMRN1	multimerin 1 [Source:HGNC Symbol;Acc:HGNC:7178]	-1.79241	0.000105859	Right-biased	241	224	415	1486	635	1319	8.3447	8.1798	8.5877	10.1361	9.5625	10.0052
ENSGALG00000033591	-	kazal-type serine protease inhibitor domain-containing protein 1-like [Source:NCBI gene;Acc:769726]	6.8096	0.000114548	Left-biased	21	30	64	0	1	0	6.3779	6.5255	6.8375	5.3472	5.5804	5.3472
ENSGALG00000054270	H1FOO	H1 histone family member O oocyte specific [Source:HGNC Symbol;Acc:HGNC:18463]	1.701	0.000114548	Left-biased	113	197	133	55	47	50	7.5646	8.0421	7.4116	6.7033	6.8753	6.6572
ENSGALG00000026754	-	feather keratin 1-like [Source:NCBI gene;Acc:769139]	3.18869	0.000116019	Left-biased	61	240	98	18	26	1	7.0423	8.2554	7.154	6.1418	6.5062	5.5388
ENSGALG00000048226	-	-	2.04285	0.000121993	Left-biased	133	267	120	82	35	30	7.72	8.3743	7.322	6.9766	6.6805	6.3753
ENSGALG00000054136	-	-	4.78637	0.000121993	Left-biased	26	106	58	0	5	2	6.4886	7.4367	6.7713	5.3472	5.8664	5.6179
ENSGALG00000000678	CITED4	Cbp/p300 interacting transactivator with Glu/Asp rich carboxy-terminal domain 4 [Source:NCBI gene;Acc:395465]	-1.32763	0.000128337	Right-biased	406	480	782	1182	1117	2281	8.9576	9.0701	9.3631	9.8315	10.3116	10.748
ENSGALG00000031373	PADI3	peptidyl arginine deiminase 3 [Source:NCBI gene;Acc:395910]	2.94944	0.000128662	Left-biased	450	722	1887	264	47	131	9.0845	9.5886	10.5304	8.0267	6.8753	7.3711
ENSGALG00000045520	-	ovoinhibitor-like [Source:NCBI gene;Acc:101749502]	-1.9806	0.000128662	Right-biased	39	51	72	305	113	316	6.7285	6.8568	6.92	8.1812	7.5947	8.2434
ENSGALG00000015234	-	-	-2.32368	0.000130459	Right-biased	15	1	36	85	68	123	6.2234	5.5681	6.4855	7.0033	7.1524	7.3167
ENSGALG00000009689	PON1	paraoxonase 1 [Source:NCBI gene;Acc:395830]	-1.15228	0.000134732	Right-biased	263	347	476	852	531	1336	8.4435	8.6771	8.7495	9.4059	9.333	10.0223
ENSGALG00000010392	CCSER1	coiled-coil serine rich protein 1 [Source:HGNC Symbol;Acc:HGNC:29349]	-1.51471	0.000134732	Right-biased	93	60	73	262	138	358	7.3882	6.9729	6.93	8.0187	7.7881	8.3826
ENSGALG00000050159	-	-	1.13697	0.000137507	Left-biased	216	402	254	194	95	170	8.2232	8.853	8.0411	7.7142	7.4356	7.608
ENSGALG00000052817	-	-	1.8001	0.000137507	Left-biased	225	102	179	66	49	48	8.2682	7.4025	7.6869	6.8228	6.9047	6.6324
ENSGALG00000017343	FOLR1	folate receptor 1 [Source:NCBI gene;Acc:395638]	5.98824	0.000154882	Left-biased	5	15	12	0	0	0	5.8582	6.1917	6.0156	5.3472	5.3472	5.3472
ENSGALG00000027002	-	transcription factor HES-5-like [Source:NCBI gene;Acc:107057363]	7.28054	0.000173952	Left-biased	27	23	27	0	0	0	6.5093	6.3853	6.3391	5.3472	5.3472	5.3472
ENSGALG00000053844	-	-	7.37281	0.000176045	Left-biased	37	21	22	0	0	0	6.6951	6.3409	6.2457	5.3472	5.3472	5.3472
ENSGALG00000000452	TNFRSF10B	tumor necrosis factor receptor superfamily, member 10b [Source:NCBI gene;Acc:373904]	1.13946	0.000178228	Left-biased	370	500	736	300	215	277	8.8447	9.1209	9.2861	8.1633	8.2535	8.1004
ENSGALG00000015616	ACOT12	acyl-CoA thioesterase 12 [Source:HGNC Symbol;Acc:HGNC:24436]	3.70085	0.000180455	Left-biased	38	57	73	0	12	0	6.712	6.9355	6.93	5.3472	6.1457	5.3472
ENSGALG00000041204	IGF2BP1	insulin like growth factor 2 mRNA binding protein 1 [Source:NCBI gene;Acc:395953]	1.94859	0.000182061	Left-biased	163	91	154	25	14	86	7.9239	7.3036	7.5445	6.2792	6.2079	7.0282
ENSGALG00000046481	-	uncharacterized LOC100858941 [Source:NCBI gene;Acc:100858941]	3.15692	0.000201863	Left-biased	37	18	21	0	9	0	6.6951	6.2697	6.2257	5.3472	6.0409	5.3472
ENSGALG00000006507	CLMP	CXADR like membrane protein [Source:HGNC Symbol;Acc:HGNC:24039]	-1.35242	0.000204161	Right-biased	702	719	1550	3857	1293	3409	9.6511	9.5832	10.2632	11.4482	10.5104	11.3053
ENSGALG00000051387	-	-	-1.52431	0.000210772	Right-biased	51	82	107	314	213	222	6.9103	7.2164	7.2255	8.213	8.2432	7.8696
ENSGALG00000007631	MEGF11	multiple EGF like domains 11 [Source:HGNC Symbol;Acc:HGNC:29635]	3.12597	0.00021296	Left-biased	33	15	51	0	11	0	6.6248	6.1917	6.6886	5.3472	6.1125	5.3472
ENSGALG00000010122	SH2D4A	SH2 domain containing 4A [Source:HGNC Symbol;Acc:HGNC:26102]	1.78268	0.00021296	Left-biased	381	606	844	254	187	122	8.8802	9.3633	9.4608	7.9862	8.1019	7.3097
ENSGALG00000048808	-	-	5.80596	0.00021296	Left-biased	27	42	36	0	2	0	6.5093	6.7273	6.4855	5.3472	5.6767	5.3472
ENSGALG00000021231	TMEM254	transmembrane protein 254 [Source:NCBI gene;Acc:423634]	0.975779	0.000224543	Left-biased	3747	2694	4905	1642	1775	2894	11.9472	11.3761	11.8598	10.2705	10.946	11.0771
ENSGALG00000047256	-	-	2.72637	0.000224543	Left-biased	103	207	76	36	15	18	7.4794	8.0947	6.9592	6.4575	6.2372	6.1501
ENSGALG00000050964	-	-	3.36935	0.000232547	Left-biased	35	34	17	6	1	3	6.6605	6.5973	6.1399	5.8098	5.5804	5.6785
ENSGALG00000025862	TMEM26	transmembrane protein 26 [Source:NCBI gene;Acc:423663]	-1.07338	0.000242706	Right-biased	1199	1296	1931	4744	1774	4168	10.364	10.3663	10.5619	11.739	10.9452	11.587
ENSGALG00000036373	-	GSG1 like [Source:NCBI gene;Acc:426763]	3.90915	0.00024464	Left-biased	27	77	62	3	8	0	6.5093	7.1652	6.8159	5.675	6.0019	5.3472
ENSGALG00000008365	CHRM4	Gallus gallus cholinergic receptor muscarinic 4 (CHRM4), mRNA. [Source:RefSeq mRNA;Acc:NM_001031191]	1.4279	0.000256894	Left-biased	582	986	1384	540	215	480	9.4089	9.9986	10.1108	8.8382	8.2535	8.7227
ENSGALG00000012691	ALDH1L2	aldehyde dehydrogenase 1 family member L2 [Source:HGNC Symbol;Acc:HGNC:26777]	1.62102	0.000260979	Left-biased	264	379	342	51	136	153	8.4478	8.782	8.3658	6.6562	7.7736	7.51
ENSGALG00000054145	-	-	-1.15567	0.000260979	Right-biased	615	499	733	1730	1065	1857	9.4796	9.1184	9.2809	10.3411	10.2472	10.4664
ENSGALG00000051331	-	-	3.63898	0.000270576	Left-biased	43	68	20	6	5	1	6.7925	7.0673	6.2051	5.8098	5.8664	5.5388
ENSGALG00000045947	-	-	3.43099	0.000276982	Left-biased	102	272	17	35	6	5	7.4705	8.3953	6.1399	6.4427	5.9154	5.7743
ENSGALG00000000839	WNT11	Wnt family member 11 [Source:NCBI gene;Acc:395562]	1.71454	0.000284402	Left-biased	339	425	713	240	75	197	8.7397	8.9205	9.246	7.9274	7.2321	7.7502
ENSGALG00000048045	-	-	3.70869	0.000284639	Left-biased	41	107	44	0	14	0	6.761	7.4451	6.5989	5.3472	6.2079	5.3472
ENSGALG00000005631	TRPM2	transient receptor potential cation channel subfamily M member 2 [Source:HGNC Symbol;Acc:HGNC:12339]	6.2889	0.000295156	Left-biased	15	9	15	0	0	0	6.2234	6.005	6.0929	5.3472	5.3472	5.3472
ENSGALG00000036346	AMH	anti-Mullerian hormone [Source:NCBI gene;Acc:395887]	2.45074	0.000296942	Left-biased	115	152	223	36	48	5	7.581	7.7765	7.9057	6.4575	6.8901	5.7743
ENSGALG00000001441	UBE2G1	ubiquitin conjugating enzyme E2 G1 [Source:NCBI gene;Acc:770961]	0.963007	0.000298706	Left-biased	3201	3232	3609	2039	1451	2326	11.725	11.6315	11.4283	10.5648	10.6682	10.7749
ENSGALG00000027853	CTNNA2	catenin alpha 2 [Source:NCBI gene;Acc:396035]	-1.09278	0.0002993	Right-biased	771	962	1316	2977	1376	3032	9.7738	9.9658	10.0434	11.0867	10.5955	11.1419
ENSGALG00000014872	FGF10	fibroblast growth factor 10 [Source:NCBI gene;Acc:395432]	-1.59371	0.000309432	Right-biased	78	36	77	269	89	323	7.238	6.6314	6.9688	8.0465	7.3779	8.2676
ENSGALG00000003553	ABCA12	ATP binding cassette subfamily A member 12 [Source:HGNC Symbol;Acc:HGNC:14637]	3.25043	0.000309479	Left-biased	16	19	33	0	0	8	6.2513	6.2941	6.4393	5.3472	5.3472	5.8863
ENSGALG00000037129	FAM241A	family with sequence similarity 241 member A [Source:HGNC Symbol;Acc:HGNC:26813]	-3.45125	0.000316372	Right-biased	23	0	13	155	123	170	6.4238	5.3472	6.0424	7.5023	7.6755	7.608
ENSGALG00000049199	-	-	6.85095	0.000316372	Left-biased	25	15	16	0	0	0	6.4675	6.1917	6.1168	5.3472	5.3472	5.3472
ENSGALG00000009562	PLEK2	pleckstrin 2 [Source:NCBI gene;Acc:423278]	-2.10951	0.000323271	Right-biased	37	23	22	125	103	180	6.6951	6.3853	6.2457	7.3122	7.5087	7.6625
ENSGALG00000017021	ATP7B	ATPase copper transporting beta [Source:HGNC Symbol;Acc:HGNC:870]	6.89631	0.0003318	Left-biased	11	42	3	0	0	0	6.1006	6.7273	5.6836	5.3472	5.3472	5.3472
ENSGALG00000042679	RETREG1	reticulophagy regulator 1 [Source:HGNC Symbol;Acc:HGNC:25964]	2.36234	0.00033787	Left-biased	26	63	43	8	11	9	6.4886	7.0092	6.5854	5.8806	6.1125	5.9185
ENSGALG00000008193	RELN	reelin [Source:NCBI gene;Acc:427850]	-1.86233	0.000345068	Right-biased	104	68	143	457	225	627	7.4882	7.0673	7.4766	8.6393	8.3039	9.0468
ENSGALG00000012834	AKR1D1	aldo-keto reductase family 1 member D1 [Source:NCBI gene;Acc:418107]	1.1841	0.000345425	Left-biased	6908	7400	9233	5053	2964	3550	12.8162	12.8058	12.7576	11.828	11.6621	11.362
ENSGALG00000041783	TMEM19	transmembrane protein 19 [Source:HGNC Symbol;Acc:HGNC:25605]	-0.650327	0.000351183	Right-biased	656	873	960	1512	1014	1870	9.563	9.8372	9.6274	10.1594	10.1811	10.4759
ENSGALG00000016492	TDRD15	tudor domain containing 15 [Source:HGNC Symbol;Acc:HGNC:45037]	3.06236	0.000353331	Left-biased	93	69	83	0	27	0	7.3882	7.0785	7.0247	5.3472	6.5272	5.3472
ENSGALG00000012254	KCNJ4	potassium voltage-gated channel subfamily J member 4 [Source:HGNC Symbol;Acc:HGNC:6265]	6.15167	0.000354769	Left-biased	17	6	12	0	0	0	6.2782	5.8858	6.0156	5.3472	5.3472	5.3472
ENSGALG00000008349	LMCD1	LIM and cysteine rich domains 1 [Source:HGNC Symbol;Acc:HGNC:6633]	-2.01358	0.000359872	Right-biased	120	199	257	913	336	1444	7.6211	8.0528	8.0535	9.4946	8.7675	10.1263
ENSGALG00000011708	MYLK	myosin light chain kinase [Source:NCBI gene;Acc:396445]	-0.702528	0.000359872	Right-biased	2043	2224	2975	5424	2714	5247	11.0964	11.1086	11.1585	11.928	11.5382	11.9113
ENSGALG00000011982	PDE5A	phosphodiesterase 5A [Source:NCBI gene;Acc:422677]	-1.70757	0.000359872	Right-biased	152	49	125	319	303	583	7.8527	6.8293	7.3572	8.2303	8.6449	8.9573
ENSGALG00000005419	ERC2	ELKS/RAB6-interacting/CAST family member 2 [Source:HGNC Symbol;Acc:HGNC:31922]	4.07581	0.000371768	Left-biased	74	21	64	0	9	0	7.1947	6.3409	6.8375	5.3472	6.0409	5.3472
ENSGALG00000020002	SLC22A3	solute carrier family 22 member 3 [Source:HGNC Symbol;Acc:HGNC:10967]	6.64495	0.000375806	Left-biased	30	12	4	0	0	0	6.5687	6.1046	5.7354	5.3472	5.3472	5.3472
ENSGALG00000054601	-	-	3.43309	0.000375806	Left-biased	32	33	47	0	10	0	6.6064	6.5798	6.6383	5.3472	6.0777	5.3472
ENSGALG00000050370	-	-	6.7949	0.000387478	Left-biased	45	44	12	0	1	0	6.8231	6.7574	6.0156	5.3472	5.5804	5.3472
ENSGALG00000050202	-	-	6.08971	0.0003895	Left-biased	6	22	5	0	0	0	5.9064	6.3634	5.7809	5.3472	5.3472	5.3472
ENSGALG00000006647	DUSP8	dual specificity phosphatase 8 [Source:HGNC Symbol;Acc:HGNC:3074]	5.88892	0.000389719	Left-biased	11	17	32	1	0	0	6.1006	6.2445	6.4233	5.5367	5.3472	5.3472
ENSGALG00000030550	ATP2B1	ATPase plasma membrane Ca2+ transporting 1 [Source:NCBI gene;Acc:374244]	1.07786	0.000401834	Left-biased	1920	1747	2991	1273	826	1398	11.0102	10.7745	11.166	9.9296	9.9073	10.0829
ENSGALG00000043785	-	-	-2.06126	0.000422827	Right-biased	48	38	46	171	124	343	6.8675	6.6643	6.6254	7.5934	7.6833	8.3344
ENSGALG00000011838	GUCY2C	guanylate cyclase 2C [Source:HGNC Symbol;Acc:HGNC:4688]	6.51661	0.000451103	Left-biased	10	31	2	0	0	0	6.0662	6.544	5.6221	5.3472	5.3472	5.3472
ENSGALG00000019756	MLANA	melan-A [Source:HGNC Symbol;Acc:HGNC:7124]	-6.05928	0.000451103	Right-biased	0	0	0	14	3	27	5.3472	5.3472	5.3472	6.0499	5.7503	6.3245
ENSGALG00000028256	CCL19	C-C motif chemokine ligand 19 [Source:NCBI gene;Acc:427406]	6.04488	0.000451103	Left-biased	9	22	0	0	0	0	6.03	6.3634	5.3472	5.3472	5.3472	5.3472
ENSGALG00000041693	-	-	4.19675	0.000451103	Left-biased	35	82	110	0	11	0	6.6605	7.2164	7.2484	5.3472	6.1125	5.3472
ENSGALG00000014372	SLC34A2	solute carrier family 34 member 2 [Source:NCBI gene;Acc:395131]	1.86358	0.000451429	Left-biased	480	1098	718	308	115	321	9.1649	10.1425	9.2548	8.1919	7.6113	8.2607
ENSGALG00000027247	EOMES	eomesodermin [Source:NCBI gene;Acc:428443]	4.34448	0.000451429	Left-biased	40	179	112	20	0	0	6.7449	7.942	7.2635	6.1836	5.3472	5.3472
ENSGALG00000054923	SOX3	SRY-box 3 [Source:NCBI gene;Acc:374019]	3.20605	0.000465953	Left-biased	52	66	28	11	7	0	6.9242	7.0444	6.3566	5.9713	5.9603	5.3472
ENSGALG00000011635	TFCP2L1	transcription factor CP2 like 1 [Source:HGNC Symbol;Acc:HGNC:17925]	2.04017	0.000491651	Left-biased	92	141	113	46	25	24	7.3787	7.7028	7.2709	6.5943	6.4848	6.2705
ENSGALG00000040768	MAL2	mal, T-cell differentiation protein 2 [Source:NCBI gene;Acc:420280]	2.94324	0.000516964	Left-biased	81	255	96	55	12	0	7.2695	8.3227	7.1375	6.7033	6.1457	5.3472
ENSGALG00000041722	STX1A	syntaxin 1A [Source:HGNC Symbol;Acc:HGNC:11433]	3.38684	0.000524138	Left-biased	56	90	40	0	17	0	6.9782	7.2942	6.5439	5.3472	6.2928	5.3472
ENSGALG00000053815	-	-	6.13118	0.000530835	Left-biased	13	4	19	0	0	0	6.1646	5.7878	6.184	5.3472	5.3472	5.3472
ENSGALG00000050697	-	-	4.98892	0.000538461	Left-biased	23	16	18	0	2	0	6.4238	6.2185	6.1623	5.3472	5.6767	5.3472
ENSGALG00000005747	-	serine protease 23-like [Source:NCBI gene;Acc:101748744]	5.92235	0.000540218	Left-biased	9	12	9	0	0	0	6.03	6.1046	5.9273	5.3472	5.3472	5.3472
ENSGALG00000033790	MAN2A2	mannosidase alpha class 2A member 2 [Source:HGNC Symbol;Acc:HGNC:6825]	1.20298	0.000558699	Left-biased	350	302	381	172	184	126	8.7778	8.5148	8.4887	7.5989	8.0846	7.3374
ENSGALG00000005938	-	chromosome 14 open reading frame, human C7orf62 [Source:NCBI gene;Acc:771073]	1.45075	0.000570027	Left-biased	252	358	350	176	79	148	8.395	8.714	8.3919	7.6206	7.2755	7.4797
ENSGALG00000003169	CBFB	core-binding factor beta subunit [Source:NCBI gene;Acc:395257]	-0.643264	0.000576748	Right-biased	1049	1393	1678	2645	1618	2962	10.1834	10.4644	10.3706	10.9228	10.8181	11.1094
ENSGALG00000041143	UMOD	uromodulin [Source:NCBI gene;Acc:404754]	2.67663	0.000576748	Left-biased	28	11	38	0	12	0	6.5295	6.073	6.5151	5.3472	6.1457	5.3472
ENSGALG00000041838	-	-	1.91471	0.00058586	Left-biased	492	384	972	129	176	203	9.1959	8.7978	9.6435	7.3392	8.0374	7.7798
ENSGALG00000048597	-	-	2.45643	0.000609451	Left-biased	162	258	158	54	16	57	7.9176	8.3358	7.5683	6.6917	6.2655	6.7398
ENSGALG00000053916	ABCB1	ATP binding cassette subfamily B member 1 [Source:NCBI gene;Acc:395712]	6.13427	0.000624246	Left-biased	12	19	2	0	0	0	6.1333	6.2941	5.6221	5.3472	5.3472	5.3472
ENSGALG00000001203	TMEM45B	transmembrane protein 45B [Source:HGNC Symbol;Acc:HGNC:25194]	3.67561	0.000634327	Left-biased	21	8	51	0	6	0	6.3779	5.9679	6.6886	5.3472	5.9154	5.3472
ENSGALG00000010598	KCNK10	potassium two pore domain channel subfamily K member 10 [Source:HGNC Symbol;Acc:HGNC:6273]	6.49051	0.000647748	Left-biased	19	15	9	0	0	0	6.3295	6.1917	5.9273	5.3472	5.3472	5.3472
ENSGALG00000008608	FETUB	fetuin B [Source:NCBI gene;Acc:395404]	-5.51493	0.000648074	Right-biased	2	0	0	41	20	47	5.6714	5.3472	5.3472	6.5283	6.3698	6.6197
ENSGALG00000003562	NPTX2	neuronal pentraxin 2 [Source:HGNC Symbol;Acc:HGNC:7953]	1.55719	0.000651263	Left-biased	139	103	228	58	43	74	7.7634	7.4112	7.9284	6.7372	6.8141	6.9175
ENSGALG00000011994	SYNPO2	synaptopodin 2 [Source:HGNC Symbol;Acc:HGNC:17732]	-1.45986	0.000651263	Right-biased	131	97	191	566	316	393	7.7053	7.3585	7.7502	8.8951	8.6945	8.4888
ENSGALG00000038634	KIT	KIT proto-oncogene receptor tyrosine kinase [Source:NCBI gene;Acc:378783]	1.92262	0.000652505	Left-biased	334	706	402	240	58	161	8.722	9.5596	8.5506	7.9274	7.0285	7.5571
ENSGALG00000041833	-	-	3.93008	0.000652505	Left-biased	40	20	30	0	6	0	6.7449	6.3179	6.3906	5.3472	5.9154	5.3472
ENSGALG00000046262	CCDC60	coiled-coil domain containing 60 [Source:HGNC Symbol;Acc:HGNC:28610]	6.01573	0.000652505	Left-biased	12	0	22	0	0	0	6.1333	5.3472	6.2457	5.3472	5.3472	5.3472
ENSGALG00000053188	-	-	5.72962	0.000652505	Left-biased	18	17	16	0	1	0	6.3043	6.2445	6.1168	5.3472	5.5804	5.3472
ENSGALG00000012056	GRAP2	GRB2 related adaptor protein 2 [Source:HGNC Symbol;Acc:HGNC:4563]	-7.14862	0.000652643	Right-biased	0	0	0	0	8	86	5.3472	5.3472	5.3472	5.3472	6.0019	7.0282
ENSGALG00000013703	DIPK1C	divergent protein kinase domain 1C [Source:HGNC Symbol;Acc:HGNC:31729]	-2.64285	0.000661138	Right-biased	24	14	5	135	39	166	6.4459	6.1638	5.7809	7.3787	6.7494	7.5856
ENSGALG00000048800	-	-	5.7677	0.000694419	Left-biased	18	24	9	0	1	0	6.3043	6.4067	5.9273	5.3472	5.5804	5.3472
ENSGALG00000015388	PRDM1	PR/SET domain 1 [Source:HGNC Symbol;Acc:HGNC:9346]	2.69398	0.000700294	Left-biased	41	95	32	17	12	0	6.761	7.3405	6.4233	6.1199	6.1457	5.3472
ENSGALG00000031425	PMP22	peripheral myelin protein 22 [Source:NCBI gene;Acc:417327]	-0.913736	0.000704473	Right-biased	598	402	706	1567	673	1461	9.4436	8.853	9.2335	10.2075	9.638	10.142
ENSGALG00000008231	PACSIN3	protein kinase C and casein kinase substrate in neurons 3 [Source:NCBI gene;Acc:423186]	-0.690954	0.000720458	Right-biased	609	727	1137	1704	953	1788	9.467	9.5976	9.8492	10.3206	10.0978	10.4149
ENSGALG00000048486	-	transmembrane protein 213 [Source:NCBI gene;Acc:418103]	6.6073	0.000720458	Left-biased	23	19	3	0	0	0	6.4238	6.2941	5.6836	5.3472	5.3472	5.3472
ENSGALG00000011250	ASIC4	acid sensing ion channel subunit family member 4 [Source:HGNC Symbol;Acc:HGNC:21263]	5.7436	0.000771075	Left-biased	12	5	39	0	1	0	6.1333	5.8393	6.5296	5.3472	5.5804	5.3472
ENSGALG00000041688	-	-	1.12123	0.000786085	Left-biased	659	430	513	318	209	319	9.5689	8.9348	8.8394	8.2268	8.2224	8.2538
ENSGALG00000004704	-	tudor domain containing 12 [Source:NCBI gene;Acc:768954]	2.0831	0.000788861	Left-biased	180	394	168	132	43	32	8.0272	8.8287	7.6261	7.3591	6.8141	6.4076
ENSGALG00000008133	AS3MT	arsenite methyltransferase [Source:HGNC Symbol;Acc:HGNC:17452]	-1.29219	0.000788861	Right-biased	473	741	712	2169	1509	1517	9.1466	9.6224	9.2442	10.6495	10.722	10.1926
ENSGALG00000019843	AvBD4	avian beta-defensin 4 [Source:NCBI gene;Acc:414342]	8.0659	0.000788861	Left-biased	43	78	2	0	0	0	6.7925	7.1756	5.6221	5.3472	5.3472	5.3472
ENSGALG00000027986	NIPAL1	NIPA like domain containing 1 [Source:HGNC Symbol;Acc:HGNC:27194]	2.11052	0.000788861	Left-biased	219	376	313	87	31	131	8.2384	8.7725	8.267	7.0208	6.6067	7.3711
ENSGALG00000034078	GLT8D2	glycosyltransferase 8 domain containing 2 [Source:NCBI gene;Acc:418085]	-2.50706	0.000789422	Right-biased	14	13	24	209	48	78	6.1946	6.1348	6.2844	7.7875	6.8901	6.9556
ENSGALG00000003914	CALR3	calreticulin 3 [Source:NCBI gene;Acc:420146]	1.61323	0.000790013	Left-biased	268	658	390	295	103	101	8.465	9.4687	8.5156	8.1451	7.5087	7.1534
ENSGALG00000045199	-	dispanin subfamily A member 2b-like [Source:NCBI gene;Acc:107053353]	-0.88223	0.000790013	Right-biased	711	937	1235	2400	1285	2274	9.6677	9.9308	9.9588	10.7886	10.502	10.7437
ENSGALG00000046896	COLGALT1	collagen beta(1-O)galactosyltransferase 1 [Source:HGNC Symbol;Acc:HGNC:26182]	0.914457	0.000807316	Left-biased	823	817	1559	664	465	719	9.8598	9.7499	10.2711	9.0914	9.1655	9.2176
ENSGALG00000017044	TRPC4	transient receptor potential cation channel subfamily C member 4 [Source:HGNC Symbol;Acc:HGNC:12336]	-1.52154	0.000808477	Right-biased	114	166	195	784	236	563	7.5728	7.8648	7.7706	9.2999	8.3573	8.9147
ENSGALG00000046164	APBB1	amyloid beta precursor protein binding family B member 1 [Source:HGNC Symbol;Acc:HGNC:581]	1.49156	0.000830681	Left-biased	170	340	404	153	83	123	7.9674	8.653	8.5564	7.4905	7.3175	7.3167
ENSGALG00000000576	RRNAD1	ribosomal RNA adenine dimethylase domain containing 1 [Source:HGNC Symbol;Acc:HGNC:24273]	1.16137	0.000869996	Left-biased	324	478	571	279	223	155	8.6859	9.065	8.9697	8.0853	8.294	7.5219
ENSGALG00000039347	UNC93B1	unc-93 homolog B1, TLR signaling regulator [Source:HGNC Symbol;Acc:HGNC:13481]	-1.14532	0.000871675	Right-biased	210	228	417	842	516	704	8.1924	8.1991	8.5933	9.3908	9.2966	9.1911
ENSGALG00000051967	-	-	5.95378	0.000876482	Left-biased	25	20	13	0	1	0	6.4675	6.3179	6.0424	5.3472	5.5804	5.3472
ENSGALG00000002563	TPM4	tropomyosin 4 [Source:HGNC Symbol;Acc:HGNC:12013]	-1.19198	0.000881717	Right-biased	62	77	111	269	119	259	7.0547	7.1652	7.256	8.0465	7.6438	8.029
ENSGALG00000001768	TENM2	teneurin transmembrane protein 2 [Source:NCBI gene;Acc:373854]	-1.03713	0.000886041	Right-biased	422	623	906	1935	959	1549	9.0051	9.3986	9.5522	10.4934	10.1062	10.2207
ENSGALG00000007302	-	ataxin 7 [Source:NCBI gene;Acc:416078]	1.92886	0.000888907	Left-biased	73	44	138	44	17	12	7.1836	6.7574	7.4445	6.5684	6.2928	6.0055
ENSGALG00000005843	EEF1A2	eukaryotic translation elongation factor 1 alpha 2 [Source:NCBI gene;Acc:419244]	1.40172	0.000909214	Left-biased	1054	1294	1749	642	397	690	10.1898	10.3642	10.4269	9.0496	8.9696	9.1659
ENSGALG00000014688	ZYX	zyxin [Source:NCBI gene;Acc:418300]	-0.816237	0.000909214	Right-biased	768	801	1425	2535	1136	2242	9.7687	9.724	10.15	10.8641	10.3344	10.7243
ENSGALG00000044225	-	zinc finger protein 132-like [Source:NCBI gene;Acc:101747537]	2.27132	0.000909391	Left-biased	321	716	423	273	45	48	8.675	9.5778	8.61	8.0621	6.8452	6.6324
ENSGALG00000006868	CRACR2B	calcium release activated channel regulator 2B [Source:HGNC Symbol;Acc:HGNC:28703]	1.79454	0.00091664	Left-biased	58	84	92	31	29	12	7.0042	7.2363	7.1039	6.3809	6.5677	6.0055
ENSGALG00000036021	MTMR7	myotubularin related protein 7 [Source:HGNC Symbol;Acc:HGNC:7454]	1.1333	0.000936311	Left-biased	234	199	304	98	119	147	8.3117	8.0528	8.2348	7.1125	7.6438	7.4736
ENSGALG00000047297	PROK1	prokineticin 1 [Source:HGNC Symbol;Acc:HGNC:18454]	-1.53527	0.000957153	Right-biased	21	39	52	191	60	118	6.3779	6.6804	6.7008	7.6991	7.0543	7.2814
ENSGALG00000009826	CLGN	calmegin [Source:HGNC Symbol;Acc:HGNC:2060]	1.02028	0.000968807	Left-biased	522	357	498	190	222	343	9.2705	8.7107	8.8036	7.694	8.289	8.3344
ENSGALG00000028373	GAS2L3	growth arrest specific 2 like 3 [Source:NCBI gene;Acc:417931]	1.41943	0.000988766	Left-biased	133	105	206	49	66	60	7.72	7.4283	7.8253	6.6319	7.1286	6.7733
ENSGALG00000003580	MMP2	matrix metallopeptidase 2 [Source:NCBI gene;Acc:386583]	-1.00792	0.00102014	Right-biased	11546	10368	19174	29637	22439	38581	13.5507	13.2876	13.8031	14.3533	14.5509	14.7632
ENSGALG00000004594	CD74	CD74 molecule [Source:NCBI gene;Acc:414741]	-1.2486	0.00102014	Right-biased	709	1232	2791	3822	3076	4861	9.664	10.2977	11.0697	11.4354	11.7143	11.8035
ENSGALG00000015879	HUNK	hormonally up-regulated Neu-associated kinase [Source:HGNC Symbol;Acc:HGNC:13326]	-1.31798	0.00103801	Right-biased	76	62	137	241	135	395	7.2165	6.9972	7.438	7.9317	7.7663	8.4946
ENSGALG00000046810	-	-	5.67867	0.00104046	Left-biased	5	10	11	0	0	0	5.8582	6.0399	5.9876	5.3472	5.3472	5.3472
ENSGALG00000001797	GPSM1	G protein signaling modulator 1 [Source:HGNC Symbol;Acc:HGNC:17858]	2.63423	0.00105796	Left-biased	59	89	121	0	35	4	7.0171	7.2847	7.3291	5.3472	6.6805	5.7295
ENSGALG00000034140	ZNF395	zinc finger protein 395 [Source:HGNC Symbol;Acc:HGNC:18737]	1.68887	0.00105944	Left-biased	102	131	123	32	60	22	7.4705	7.6321	7.3432	6.3968	7.0543	6.2324
ENSGALG00000054850	-	-	3.20606	0.00106895	Left-biased	33	31	15	6	3	1	6.6248	6.544	6.0929	5.8098	5.7503	5.5388
ENSGALG00000038399	PLEKHA6	pleckstrin homology domain containing A6 [Source:HGNC Symbol;Acc:HGNC:17053]	4.1284	0.00109949	Left-biased	20	7	21	0	2	1	6.3541	5.9284	6.2257	5.3472	5.6767	5.5388
ENSGALG00000008998	FAM179A	family with sequence similarity 179 member A [Source:NCBI gene;Acc:421296]	2.68346	0.00111848	Left-biased	109	135	221	22	44	3	7.5312	7.6608	7.8965	6.2232	6.8298	5.6785
ENSGALG00000015022	FYN	FYN proto-oncogene, Src family tyrosine kinase [Source:NCBI gene;Acc:396294]	-0.893673	0.00112386	Right-biased	824	1110	919	2171	1549	2279	9.8614	10.1571	9.5707	10.6507	10.758	10.7468
ENSGALG00000051044	-	-	3.06037	0.00112386	Left-biased	82	91	64	10	19	0	7.2798	7.3036	6.8375	5.9427	6.3449	5.3472
ENSGALG00000034907	HOXB5	homeobox B5 [Source:NCBI gene;Acc:425096]	-1.06527	0.00116448	Right-biased	423	499	745	1557	732	1659	9.008	9.1184	9.3015	10.1988	9.7479	10.3133
ENSGALG00000011117	AGT	angiotensinogen [Source:HGNC Symbol;Acc:HGNC:333]	6.18486	0.00121359	Left-biased	9	16	11	0	0	0	6.03	6.2185	5.9876	5.3472	5.3472	5.3472
ENSGALG00000048790	-	-	-2.28718	0.00122857	Right-biased	32	20	67	194	234	159	6.6064	6.3179	6.8692	7.7142	8.3478	7.5454
ENSGALG00000041255	ADAM12	ADAM metallopeptidase domain 12 [Source:NCBI gene;Acc:425843]	-1.14396	0.00130067	Right-biased	364	479	729	1501	818	1545	8.825	9.0676	9.274	10.1496	9.8944	10.2172
ENSGALG00000054727	-	-	5.80722	0.00130067	Left-biased	2	13	14	0	0	0	5.6714	6.1348	6.0681	5.3472	5.3472	5.3472
ENSGALG00000055021	GREM2	gremlin 2, DAN family BMP antagonist [Source:HGNC Symbol;Acc:HGNC:17655]	2.01991	0.00130722	Left-biased	650	721	925	437	162	34	9.5511	9.5868	9.5791	8.5869	7.9508	6.4387
ENSGALG00000006638	GRIK4	glutamate ionotropic receptor kainate type subunit 4 [Source:HGNC Symbol;Acc:HGNC:4582]	1.02831	0.00131435	Left-biased	144	193	267	110	101	108	7.7984	8.0205	8.0941	7.2052	7.4908	7.2077
ENSGALG00000024136	-	beta-keratin [Source:NCBI gene;Acc:408038]	5.71052	0.00134292	Left-biased	13	8	4	0	0	0	6.1646	5.9679	5.7354	5.3472	5.3472	5.3472
ENSGALG00000040447	CDCP1	CUB domain containing protein 1 [Source:HGNC Symbol;Acc:HGNC:24357]	2.32734	0.00136454	Left-biased	145	320	137	86	38	14	7.8053	8.582	7.438	7.0121	6.7326	6.0573
ENSGALG00000052806	-	-	4.53715	0.00136945	Left-biased	100	42	16	9	0	0	7.4527	6.7273	6.1168	5.9125	5.3472	5.3472
ENSGALG00000017189	C1H11ORF70	chromosome 1 open reading frame, human C11orf70 [Source:NCBI gene;Acc:418985]	3.21616	0.00137456	Left-biased	29	34	23	4	6	0	6.5493	6.5973	6.2653	5.7254	5.9154	5.3472
ENSGALG00000016370	TPO	thyroid peroxidase [Source:HGNC Symbol;Acc:HGNC:12015]	-6.30383	0.00137805	Right-biased	0	0	0	26	20	0	5.3472	5.3472	5.3472	6.297	6.3698	5.3472
ENSGALG00000044230	ARHGAP27	Rho GTPase activating protein 27 [Source:HGNC Symbol;Acc:HGNC:31813]	-1.86733	0.00138957	Right-biased	75	80	115	167	202	751	7.2056	7.1962	7.2857	7.5712	8.1852	9.2725
ENSGALG00000031410	ENPEP	glutamyl aminopeptidase [Source:HGNC Symbol;Acc:HGNC:3355]	-1.66366	0.00140439	Right-biased	890	886	1658	5062	2096	5141	9.9636	9.8567	10.3544	11.8305	11.1769	11.8825
ENSGALG00000004840	-	-	2.82222	0.00141754	Left-biased	34	30	41	14	3	0	6.6428	6.5255	6.5579	6.0499	5.7503	5.3472
ENSGALG00000000313	TNNI1	troponin I1, slow skeletal type [Source:HGNC Symbol;Acc:HGNC:11945]	-1.61985	0.00144932	Right-biased	37	59	85	313	76	255	6.6951	6.9606	7.0428	8.2095	7.2431	8.0127
ENSGALG00000041327	TRIM55	tripartite motif containing 55 [Source:NCBI gene;Acc:420166]	2.21854	0.00145215	Left-biased	32	30	28	14	6	2	6.6064	6.5255	6.3566	6.0499	5.9154	5.6179
ENSGALG00000002204	SLC7A4	solute carrier family 7 member 4 [Source:HGNC Symbol;Acc:HGNC:11062]	2.61967	0.00150578	Left-biased	25	46	44	16	5	0	6.4675	6.7867	6.5989	6.0973	5.8664	5.3472
ENSGALG00000012094	SLC35F4	solute carrier family 35 member F4 [Source:HGNC Symbol;Acc:HGNC:19845]	2.79283	0.00150578	Left-biased	47	18	82	0	12	9	6.8529	6.2697	7.0156	5.3472	6.1457	5.9185
ENSGALG00000038433	SPON2	spondin 2 [Source:HGNC Symbol;Acc:HGNC:11253]	-3.97461	0.00150578	Right-biased	0	0	3	7	29	11	5.3472	5.3472	5.6836	5.8465	6.5677	5.9779
ENSGALG00000014232	RIBC2	RIB43A domain with coiled-coils 2 [Source:HGNC Symbol;Acc:HGNC:13241]	-2.43464	0.0015108	Right-biased	14	9	6	48	38	99	6.1946	6.005	5.8219	6.6195	6.7326	7.1374
ENSGALG00000045255	CYP2AB5	cytochrome P450, family 2, subfamily AB, polypeptide 5 [Source:NCBI gene;Acc:429152]	6.55579	0.00152841	Left-biased	18	14	14	0	0	0	6.3043	6.1638	6.0681	5.3472	5.3472	5.3472
ENSGALG00000019211	MAEL	maelstrom spermatogenic transposon silencer [Source:HGNC Symbol;Acc:HGNC:25929]	2.0221	0.00155836	Left-biased	837	2125	698	751	206	128	9.8821	11.0454	9.2192	9.2455	8.2066	7.351
ENSGALG00000009207	TRIM2	tripartite motif containing 2 [Source:NCBI gene;Acc:100857562]	1.19538	0.00160626	Left-biased	4047	3336	5591	2954	1363	2081	12.0562	11.676	12.0448	11.076	10.5825	10.622
ENSGALG00000030532	-	-	5.69323	0.00162799	Left-biased	7	9	10	0	0	0	5.9506	6.005	5.9583	5.3472	5.3472	5.3472
ENSGALG00000024486	C4orf48	chromosome 4 open reading frame 48 [Source:NCBI gene;Acc:422894]	-1.12541	0.00166001	Right-biased	158	293	394	735	412	904	7.892	8.48	8.5274	9.2184	9.0152	9.5094
ENSGALG00000019622	TRIM71	tripartite motif containing 71 [Source:NCBI gene;Acc:428445]	1.15988	0.0016757	Left-biased	509	633	555	297	254	294	9.2386	9.419	8.9349	8.1524	8.4405	8.1645
ENSGALG00000015833	NT5E	5'-nucleotidase ecto [Source:HGNC Symbol;Acc:HGNC:8021]	3.81352	0.00170872	Left-biased	34	26	41	0	2	6	6.6428	6.448	6.5579	5.3472	5.6767	5.8147
ENSGALG00000004472	ASTN1	astrotactin 1 [Source:HGNC Symbol;Acc:HGNC:773]	5.8688	0.00176946	Left-biased	16	1	12	0	0	0	6.2513	5.5681	6.0156	5.3472	5.3472	5.3472
ENSGALG00000010104	DMAP1	DNA methyltransferase 1 associated protein 1 [Source:HGNC Symbol;Acc:HGNC:18291]	1.40474	0.00176946	Left-biased	128	139	213	36	85	65	7.6828	7.689	7.859	6.4575	7.3379	6.827
ENSGALG00000045529	RAB15	RAB15, member RAS oncogene family [Source:HGNC Symbol;Acc:HGNC:20150]	-0.960886	0.00179458	Right-biased	168	178	261	508	311	497	7.9551	7.9362	8.0699	8.7648	8.6756	8.7642
ENSGALG00000052782	-	-	3.09582	0.00179458	Left-biased	45	37	68	0	16	0	6.8231	6.648	6.8795	5.3472	6.2655	5.3472
ENSGALG00000039985	CDH11	cadherin 11 [Source:NCBI gene;Acc:415797]	-0.876017	0.0018361	Right-biased	5136	3305	6971	12775	6603	12508	12.3941	11.6629	12.3576	13.1466	12.7977	13.147
ENSGALG00000046408	RAG2	recombination activating gene 2 [Source:NCBI gene;Acc:423165]	5.02998	0.00184257	Left-biased	12	76	4	0	3	0	6.1333	7.1547	5.7354	5.3472	5.7503	5.3472
ENSGALG00000031734	AQP11	aquaporin 11 [Source:HGNC Symbol;Acc:HGNC:19940]	1.27311	0.00184381	Left-biased	106	92	123	47	31	73	7.5055	7.3129	7.3432	6.607	6.6067	6.9078
ENSGALG00000052716	-	-	2.4988	0.00188796	Left-biased	41	76	40	17	8	7	6.761	7.1547	6.5439	6.1199	6.0019	5.8518
ENSGALG00000013980	SLC2A12	solute carrier family 2 member 12 [Source:HGNC Symbol;Acc:HGNC:18067]	-1.25073	0.00191038	Right-biased	169	135	205	558	423	336	7.9613	7.6608	7.8204	8.8778	9.0477	8.3114
ENSGALG00000051843	-	sperm-associated antigen 4 protein-like [Source:NCBI gene;Acc:100859551]	5.74106	0.00191038	Left-biased	4	13	10	0	0	0	5.8048	6.1348	5.9583	5.3472	5.3472	5.3472
ENSGALG00000007543	APCDD1L	APC down-regulated 1 like [Source:HGNC Symbol;Acc:HGNC:26892]	2.30803	0.00198091	Left-biased	687	388	576	94	81	211	9.6229	8.8102	8.9804	7.0799	7.2967	7.8183
ENSGALG00000044606	MEP1B	meprin A subunit beta [Source:HGNC Symbol;Acc:HGNC:7020]	3.7614	0.00198091	Left-biased	8	17	24	0	0	4	5.9916	6.2445	6.2844	5.3472	5.3472	5.7295
ENSGALG00000048040	-	-	3.89439	0.00198091	Left-biased	13	33	29	0	5	0	6.1646	6.5798	6.3738	5.3472	5.8664	5.3472
ENSGALG00000002015	SNCG	synuclein gamma [Source:NCBI gene;Acc:395392]	3.05417	0.00210852	Left-biased	72	67	28	14	9	0	7.1724	7.0559	6.3566	6.0499	6.0409	5.3472
ENSGALG00000011206	KITLG	KIT ligand [Source:NCBI gene;Acc:396028]	1.26664	0.00210852	Left-biased	290	316	465	137	144	201	8.556	8.5673	8.7217	7.3917	7.8306	7.77
ENSGALG00000039498	PPP3CA	protein phosphatase 3 catalytic subunit alpha [Source:HGNC Symbol;Acc:HGNC:9314]	-1.13561	0.00210852	Right-biased	286	308	461	872	607	1095	8.5399	8.5376	8.7114	9.4356	9.5043	9.759
ENSGALG00000009157	ECT2	epithelial cell transforming 2 [Source:HGNC Symbol;Acc:HGNC:3155]	0.713002	0.00211738	Left-biased	2340	1988	2807	1788	1367	1655	11.2855	10.953	11.0777	10.3859	10.5865	10.3101
ENSGALG00000011855	RHOJ	ras homolog family member J [Source:NCBI gene;Acc:423513]	-1.22551	0.00211801	Right-biased	313	311	440	946	754	1037	8.6452	8.5488	8.6562	9.5405	9.7868	9.6877
ENSGALG00000008270	CALHM2	calcium homeostasis modulator family member 2 [Source:HGNC Symbol;Acc:HGNC:23493]	-1.9152	0.00215838	Right-biased	63	22	90	330	84	354	7.067	6.3634	7.0868	8.2677	7.3277	8.3699
ENSGALG00000010161	DMRT3	doublesex and mab-3 related transcription factor 3 [Source:HGNC Symbol;Acc:HGNC:13909]	4.489	0.0021612	Left-biased	12	18	89	2	3	0	6.1333	6.2697	7.0781	5.615	5.7503	5.3472
ENSGALG00000012429	BMP4	bone morphogenetic protein 4 [Source:NCBI gene;Acc:396165]	-0.775983	0.0021612	Right-biased	986	1291	1834	2712	2166	2745	10.1003	10.361	10.4915	10.9574	11.2227	11.0038
ENSGALG00000052590	-	-	2.28159	0.00219209	Left-biased	89	118	115	8	27	36	7.3499	7.5341	7.2857	5.8806	6.5272	6.4689
ENSGALG00000032843	AAAS	aladin WD repeat nucleoporin [Source:HGNC Symbol;Acc:HGNC:13666]	0.864625	0.00219995	Left-biased	1724	1467	2310	1334	1044	890	10.8612	10.5349	10.8079	9.9918	10.2203	9.4893
ENSGALG00000046927	-	-	-1.34227	0.00220297	Right-biased	297	357	514	1397	707	1215	8.5837	8.7107	8.8417	10.0534	9.7024	9.8961
ENSGALG00000000284	HOXB4	homeobox B4 [Source:NCBI gene;Acc:396230]	-0.791919	0.00220321	Right-biased	170	307	333	550	382	622	7.9674	8.5338	8.3359	8.8604	8.9225	9.0369
ENSGALG00000011111	PGBD5	piggyBac transposable element derived 5 [Source:HGNC Symbol;Acc:HGNC:19405]	5.74091	0.00220321	Left-biased	4	13	10	0	0	0	5.8048	6.1348	5.9583	5.3472	5.3472	5.3472
ENSGALG00000029469	-	-	3.72905	0.00220321	Left-biased	48	32	64	0	10	0	6.8675	6.5621	6.8375	5.3472	6.0777	5.3472
ENSGALG00000053371	-	-	-1.03931	0.00220321	Right-biased	851	791	1219	2676	1065	3058	9.9041	9.7076	9.9415	10.9389	10.2472	11.1538
ENSGALG00000049024	CD7	CD7 molecule [Source:NCBI gene;Acc:417346]	2.41983	0.00222434	Left-biased	331	370	268	61	40	113	8.7113	8.7533	8.0981	6.7701	6.7659	7.2451
ENSGALG00000012190	TMEM163	transmembrane protein 163 [Source:HGNC Symbol;Acc:HGNC:25380]	5.87624	0.00226934	Left-biased	12	7	10	0	0	0	6.1333	5.9284	5.9583	5.3472	5.3472	5.3472
ENSGALG00000034311	BTBD7	BTB domain containing 7 [Source:HGNC Symbol;Acc:HGNC:18269]	1.22879	0.00226934	Left-biased	360	277	341	162	172	117	8.8117	8.4159	8.3626	7.543	8.0132	7.2742
ENSGALG00000014804	THBS4	thrombospondin 4 [Source:NCBI gene;Acc:396306]	0.958837	0.0023093	Left-biased	495	659	718	459	259	364	9.2035	9.4706	9.2548	8.6445	8.4628	8.4013
ENSGALG00000012628	HABP4	hyaluronan binding protein 4 [Source:NCBI gene;Acc:395444]	-0.615627	0.00232079	Right-biased	283	448	417	727	496	747	8.5277	8.985	8.5933	9.2047	9.2466	9.2658
ENSGALG00000032199	FGR	FGR proto-oncogene, Src family tyrosine kinase [Source:NCBI gene;Acc:777583]	1.31757	0.00232079	Left-biased	158	148	138	120	44	43	7.892	7.7502	7.4445	7.2775	6.8298	6.5675
ENSGALG00000037246	RAMP3	receptor activity modifying protein 3 [Source:NCBI gene;Acc:420786]	-1.28509	0.00232079	Right-biased	421	309	444	1072	443	1881	9.0022	8.5413	8.6669	9.7031	9.105	10.4839
ENSGALG00000048452	-	-	3.90948	0.00232079	Left-biased	14	39	26	3	1	2	6.1946	6.6804	6.3213	5.675	5.5804	5.6179
ENSGALG00000039354	VTG1	vitellogenin 1 [Source:NCBI gene;Acc:424547]	5.66779	0.00233137	Left-biased	12	14	25	0	1	0	6.1333	6.1638	6.303	5.3472	5.5804	5.3472
ENSGALG00000047222	-	-	-2.23024	0.00235618	Right-biased	7	8	8	73	17	37	5.9506	5.9679	5.8945	6.8927	6.2928	6.4836
ENSGALG00000052460	CYB5R4	cytochrome b5 reductase 4 [Source:HGNC Symbol;Acc:HGNC:20147]	0.649146	0.00241685	Left-biased	685	522	652	577	298	487	9.6191	9.1747	9.1338	8.9186	8.6253	8.7399
ENSGALG00000050002	COLEC11	collectin subfamily member 11 [Source:NCBI gene;Acc:428649]	-1.33979	0.00244491	Right-biased	114	75	103	468	168	225	7.5728	7.1441	7.1942	8.6673	7.9886	7.8832
ENSGALG00000048534	-	-	0.898371	0.00247922	Left-biased	229	253	353	208	101	197	8.2877	8.3139	8.4016	7.7828	7.4908	7.7502
ENSGALG00000015902	CD8BP	CD8b molecule pseudogene [Source:NCBI gene;Acc:396175]	2.35193	0.00254476	Left-biased	67	138	154	0	11	69	7.115	7.682	7.5445	5.3472	6.1125	6.8681
ENSGALG00000053526	NTF3	neurotrophin 3 [Source:NCBI gene;Acc:428099]	-0.987043	0.00254476	Right-biased	299	341	374	786	502	999	8.5916	8.6565	8.4674	9.3032	9.2618	9.639
ENSGALG00000038995	GRIA4	glutamate ionotropic receptor AMPA type subunit 4 [Source:NCBI gene;Acc:396137]	4.12421	0.00261704	Left-biased	21	31	45	4	2	0	6.3779	6.544	6.6122	5.7254	5.6767	5.3472
ENSGALG00000049424	-	-	-1.04942	0.00262077	Right-biased	304	261	582	770	512	1354	8.611	8.3488	8.9931	9.2771	9.2867	10.0402
ENSGALG00000016512	NRBP1	nuclear receptor binding protein 1 [Source:NCBI gene;Acc:421985]	0.787325	0.00262356	Left-biased	1450	1615	1890	992	793	1434	10.6231	10.6665	10.5326	9.602	9.8533	10.117
ENSGALG00000013414	PDLIM3	PDZ and LIM domain 3 [Source:NCBI gene;Acc:414873]	-3.02552	0.00272202	Right-biased	29	10	1	165	39	228	6.5493	6.0399	5.5417	7.56	6.7494	7.8967
ENSGALG00000027213	ALX1	ALX homeobox 1 [Source:HGNC Symbol;Acc:HGNC:1494]	0.886547	0.00277007	Left-biased	3192	4044	5193	2657	1995	2730	11.7211	11.9475	11.9404	10.929	11.1081	10.9962
ENSGALG00000030548	OSBP	oxysterol binding protein [Source:HGNC Symbol;Acc:HGNC:8503]	2.57044	0.00282154	Left-biased	102	45	91	13	15	16	7.4705	6.7722	7.0954	6.0248	6.2372	6.1052
ENSGALG00000041456	SLC35G1	solute carrier family 35 member G1 [Source:HGNC Symbol;Acc:HGNC:26607]	4.08065	0.00282592	Left-biased	15	10	24	0	3	0	6.2234	6.0399	6.2844	5.3472	5.7503	5.3472
ENSGALG00000031075	-	-	-3.44783	0.00283231	Right-biased	6	1	2	18	27	69	5.9064	5.5681	5.6221	6.1418	6.5272	6.8681
ENSGALG00000053296	-	chromosome 3 open reading frame, human C8orf80 [Source:NCBI gene;Acc:422000]	6.28396	0.00283231	Left-biased	6	24	8	0	0	0	5.9064	6.4067	5.8945	5.3472	5.3472	5.3472
ENSGALG00000047215	-	-	4.67449	0.00283628	Left-biased	11	12	26	0	2	0	6.1006	6.1046	6.3213	5.3472	5.6767	5.3472
ENSGALG00000014668	MCTP1	multiple C2 and transmembrane domain containing 1 [Source:HGNC Symbol;Acc:HGNC:26183]	2.64239	0.00293199	Left-biased	63	13	28	7	11	0	7.067	6.1348	6.3566	5.8465	6.1125	5.3472
ENSGALG00000011624	PNLDC1	PARN like, ribonuclease domain containing 1 [Source:HGNC Symbol;Acc:HGNC:21185]	1.61704	0.00297561	Left-biased	457	933	373	296	194	167	9.1037	9.9252	8.4643	8.1488	8.1414	7.5913
ENSGALG00000033471	CALD1	caldesmon 1 [Source:NCBI gene;Acc:373965]	-0.928871	0.00298283	Right-biased	2773	2015	2801	6450	4158	5705	11.5232	10.9717	11.0747	12.1732	12.1401	12.0296
ENSGALG00000020534	AK6	adenylate kinase 6 [Source:NCBI gene;Acc:425215]	0.676027	0.00302804	Left-biased	1008	1041	1453	832	775	754	10.1299	10.0711	10.1762	9.3755	9.823	9.2776
ENSGALG00000015289	ARMC2	armadillo repeat containing 2 [Source:HGNC Symbol;Acc:HGNC:23045]	1.50701	0.00307791	Left-biased	189	194	246	44	129	46	8.0789	8.0259	8.0074	6.5684	7.7217	6.6069
ENSGALG00000021031	CXCR7	chemokine (C-X-C motif) receptor 7 [Source:NCBI gene;Acc:428997]	-0.692318	0.00307791	Right-biased	473	447	700	1312	552	1119	9.1466	8.9823	9.2228	9.9697	9.3824	9.7875
ENSGALG00000046180	TDRD1	tudor domain containing 1 [Source:HGNC Symbol;Acc:HGNC:11712]	1.24358	0.00319283	Left-biased	184	241	184	69	83	137	8.0504	8.26	7.7136	6.8533	7.3175	7.4105
ENSGALG00000029498	NUDT19	nudix hydrolase 19 [Source:NCBI gene;Acc:427548]	1.73977	0.00325303	Left-biased	52	80	61	22	18	25	6.9242	7.1962	6.8049	6.2232	6.3192	6.2889
ENSGALG00000001698	GABRA1	gamma-aminobutyric acid type A receptor alpha1 subunit [Source:NCBI gene;Acc:374214]	-1.60467	0.00331725	Right-biased	96	123	94	394	167	575	7.4162	7.5727	7.1209	8.4672	7.9824	8.9404
ENSGALG00000034661	ID1	inhibitor of DNA binding 1, HLH protein [Source:NCBI gene;Acc:395282]	-0.951579	0.00331948	Right-biased	1778	2171	2969	5780	4053	4783	10.9038	11.0751	11.1557	12.0179	12.1038	11.7807
ENSGALG00000054946	-	-	-2.20837	0.00333908	Right-biased	14	6	17	117	35	44	6.1946	5.8858	6.1399	7.2563	6.6805	6.5808
ENSGALG00000046455	-	-	5.43104	0.0033569	Left-biased	8	3	11	0	0	0	5.9916	5.7291	5.9876	5.3472	5.3472	5.3472
ENSGALG00000052290	-	-	3.10249	0.00338662	Left-biased	14	22	24	0	7	0	6.1946	6.3634	6.2844	5.3472	5.9603	5.3472
ENSGALG00000007311	CLDN2	claudin 2 [Source:NCBI gene;Acc:422292]	-5.0797	0.00339353	Right-biased	1	0	0	26	14	0	5.5767	5.3472	5.3472	6.297	6.2079	5.3472
ENSGALG00000047826	-	-	1.98319	0.00346521	Left-biased	75	177	108	59	7	45	7.2056	7.9304	7.2332	6.7483	5.9603	6.594
ENSGALG00000017244	PRSS23	serine protease 23 [Source:HGNC Symbol;Acc:HGNC:14370]	-1.01358	0.0035053	Right-biased	209	143	212	660	242	422	8.1872	7.7165	7.8542	9.0839	8.3856	8.5711
ENSGALG00000003933	QSOX1	quiescin Q6 sulfhydryl oxidase 1 [Source:NCBI gene;Acc:373914]	1.66325	0.0035652	Left-biased	231	139	259	70	82	59	8.2974	7.689	8.0617	6.8633	7.3071	6.7622
ENSGALG00000003521	TPM1	tropomyosin 1 (alpha) [Source:NCBI gene;Acc:396366]	-0.676782	0.00358133	Right-biased	7883	6467	9357	18481	8683	16312	13.0047	12.6137	12.7766	13.6753	13.1889	13.527
ENSGALG00000021128	FSCN1	fascin actin-bundling protein 1 [Source:NCBI gene;Acc:416485]	0.857791	0.00364732	Left-biased	6451	6497	9227	6377	3374	3889	12.7186	12.6203	12.7567	12.1571	11.8446	11.4897
ENSGALG00000030115	WISP1	WNT1 inducible signaling pathway protein 1 [Source:NCBI gene;Acc:420322]	-1.59132	0.00370853	Right-biased	210	197	203	880	794	291	8.1924	8.0421	7.8106	9.4473	9.855	8.1534
ENSGALG00000014659	C1R	complement C1r [Source:HGNC Symbol;Acc:HGNC:1246]	-0.895379	0.00371144	Right-biased	351	466	478	1151	489	1152	8.7813	9.0335	8.7545	9.7965	9.2287	9.8258
ENSGALG00000054469	DISP1	dispatched RND transporter family member 1 [Source:HGNC Symbol;Acc:HGNC:19711]	-0.786599	0.00371419	Right-biased	490	539	715	1458	687	1275	9.1908	9.2149	9.2495	10.1106	9.6649	9.9601
ENSGALG00000050427	OSBPL10	oxysterol binding protein like 10 [Source:HGNC Symbol;Acc:HGNC:16395]	-1.41573	0.00381636	Right-biased	58	97	56	372	121	173	7.0042	7.3585	6.7483	8.4018	7.6597	7.6246
ENSGALG00000053295	-	-	3.60492	0.00381636	Left-biased	18	14	11	2	2	0	6.3043	6.1638	5.9876	5.615	5.6767	5.3472
ENSGALG00000007902	ATP7A	ATPase copper transporting alpha [Source:HGNC Symbol;Acc:HGNC:869]	1.05011	0.00384	Left-biased	1021	537	968	404	417	523	10.1471	9.2102	9.6382	8.496	9.0301	8.8254
ENSGALG00000033091	RUNX1T1	RUNX1 translocation partner 1 [Source:NCBI gene;Acc:395503]	-0.842935	0.00384	Right-biased	822	1232	1671	2797	1581	3069	9.8582	10.2977	10.365	11.0002	10.7862	11.1588
ENSGALG00000020410	TMED8	transmembrane p24 trafficking protein family member 8 [Source:NCBI gene;Acc:423375]	-2.47827	0.00387843	Right-biased	17	1	4	60	17	76	6.2782	5.5681	5.7354	6.7592	6.2928	6.9367
ENSGALG00000011831	ANKRD50	ankyrin repeat domain 50 [Source:HGNC Symbol;Acc:HGNC:29223]	-1.3575	0.00401208	Right-biased	171	57	184	645	206	371	7.9735	6.9355	7.7136	9.0554	8.2066	8.423
ENSGALG00000043265	ZC3H3	zinc finger CCCH-type containing 3 [Source:NCBI gene;Acc:430349]	0.868951	0.00416756	Left-biased	588	931	1160	622	399	596	9.422	9.9223	9.8757	9.0106	8.9758	8.9843
ENSGALG00000006796	SRPX2	sushi repeat containing protein X-linked 2 [Source:HGNC Symbol;Acc:HGNC:30668]	-1.09638	0.00431934	Right-biased	92	78	129	302	102	339	7.3787	7.1756	7.3847	8.1705	7.4998	8.3213
ENSGALG00000040276	RUNX2	runt related transcription factor 2 [Source:NCBI gene;Acc:373919]	3.98869	0.00434148	Left-biased	17	47	14	0	5	0	6.2782	6.8011	6.0681	5.3472	5.8664	5.3472
ENSGALG00000026264	MAFA	MAF bZIP transcription factor A [Source:NCBI gene;Acc:395881]	6.03475	0.00440586	Left-biased	28	23	9	0	1	0	6.5295	6.3853	5.9273	5.3472	5.5804	5.3472
ENSGALG00000029083	NXPH2	neurexophilin 2 [Source:HGNC Symbol;Acc:HGNC:8076]	-1.83202	0.00440586	Right-biased	26	24	36	130	53	172	6.4886	6.4067	6.4855	7.3459	6.9614	7.6191
ENSGALG00000006637	-	XK related, X-linked [Source:NCBI gene;Acc:771005]	-2.58707	0.00446903	Right-biased	7	2	10	27	22	80	5.9506	5.6594	5.9583	6.3145	6.4175	6.9742
ENSGALG00000052685	-	-	3.67619	0.00448522	Left-biased	45	47	18	11	0	0	6.8231	6.8011	6.1623	5.9713	5.3472	5.3472
ENSGALG00000032740	HOXB7	homeobox B7 [Source:HGNC Symbol;Acc:HGNC:5118]	-0.954728	0.00453228	Right-biased	676	984	1646	2116	1423	3532	9.6019	9.9959	10.3445	10.6156	10.6415	11.3549
ENSGALG00000049236	PEBP4	phosphatidylethanolamine binding protein 4 [Source:HGNC Symbol;Acc:HGNC:28319]	-1.43167	0.00453228	Right-biased	23	17	34	80	39	108	6.4238	6.2445	6.4549	6.9585	6.7494	7.2077
ENSGALG00000050669	-	-	1.86311	0.00453228	Left-biased	249	607	246	242	58	66	8.3814	9.3654	8.0074	7.936	7.0285	6.8374
ENSGALG00000043172	CLVS1	clavesin 1 [Source:HGNC Symbol;Acc:HGNC:23139]	-2.86182	0.00460593	Right-biased	12	8	6	105	40	82	6.1333	5.9679	5.8219	7.1674	6.7659	6.9924
ENSGALG00000050495	-	-	1.26331	0.00461935	Left-biased	123	168	182	103	72	39	7.6446	7.877	7.703	7.152	7.1986	6.5124
ENSGALG00000000893	TAT	tyrosine aminotransferase [Source:HGNC Symbol;Acc:HGNC:11573]	5.28549	0.00465808	Left-biased	17	5	16	0	1	0	6.2782	5.8393	6.1168	5.3472	5.5804	5.3472
ENSGALG00000014736	-	Kell blood group, metallo-endopeptidase [Source:NCBI gene;Acc:418306]	4.97441	0.00465808	Left-biased	14	37	6	0	2	0	6.1946	6.648	5.8219	5.3472	5.6767	5.3472
ENSGALG00000041834	AEBP1	AE binding protein 1 [Source:HGNC Symbol;Acc:HGNC:303]	-1.14743	0.00465808	Right-biased	217	151	235	776	270	509	8.2283	7.77	7.9597	9.2869	8.5106	8.7927
ENSGALG00000000318	CSRP1	cysteine and glycine rich protein 1 [Source:NCBI gene;Acc:396176]	-0.88199	0.00467558	Right-biased	331	189	347	916	387	525	8.7113	7.9985	8.3822	9.4989	8.9384	8.83
ENSGALG00000004367	AWAT1	acyl-CoA wax alcohol acyltransferase 1 [Source:NCBI gene;Acc:428693]	5.3877	0.00468833	Left-biased	3	6	13	0	0	0	5.7439	5.8858	6.0424	5.3472	5.3472	5.3472
ENSGALG00000044849	-	forkhead box I2 [Source:NCBI gene;Acc:101748691]	-2.21431	0.00469267	Right-biased	4	10	12	79	26	31	5.8048	6.0399	6.0156	6.9493	6.5062	6.3916
ENSGALG00000038964	-	claudin 15 [Source:NCBI gene;Acc:424768]	3.48882	0.00469626	Left-biased	8	26	22	0	5	0	5.9916	6.448	6.2457	5.3472	5.8664	5.3472
ENSGALG00000005986	TUB	TUB bipartite transcription factor [Source:HGNC Symbol;Acc:HGNC:12406]	-1.29345	0.00476209	Right-biased	78	50	48	212	99	199	7.238	6.8431	6.6511	7.8017	7.4727	7.7601
ENSGALG00000039724	RHOF	ras homolog family member F, filopodia associated [Source:NCBI gene;Acc:416848]	2.24642	0.00482173	Left-biased	85	100	108	0	25	41	7.3103	7.3851	7.2332	5.3472	6.4848	6.5403
ENSGALG00000023157	REEP5	receptor accessory protein 5 [Source:NCBI gene;Acc:770021]	0.754184	0.00482546	Left-biased	16389	17930	27284	13691	9986	16577	14.0532	14.0729	14.3096	13.2456	13.3889	13.5501
ENSGALG00000042322	NAA60	N(alpha)-acetyltransferase 60, NatF catalytic subunit [Source:HGNC Symbol;Acc:HGNC:25875]	0.909959	0.0048686	Left-biased	132	154	235	139	87	76	7.7127	7.7895	7.9597	7.4044	7.3581	6.9367
ENSGALG00000053331	-	-	5.33128	0.0048686	Left-biased	8	10	1	0	0	0	5.9916	6.0399	5.5417	5.3472	5.3472	5.3472
ENSGALG00000009392	TLR5	toll like receptor 5 [Source:NCBI gene;Acc:554217]	2.96512	0.00489139	Left-biased	103	76	57	0	28	0	7.4794	7.1547	6.7599	5.3472	6.5477	5.3472
ENSGALG00000032588	ARPC1B	actin related protein 2/3 complex subunit 1B [Source:NCBI gene;Acc:416490]	-1.00667	0.00489139	Right-biased	1403	1563	2262	5248	2080	4693	10.578	10.6216	10.779	11.8814	11.1662	11.7539
ENSGALG00000052027	-	fibronectin type III domain-containing protein 9-like [Source:NCBI gene;Acc:101748456]	4.94714	0.00489139	Left-biased	13	14	35	0	2	0	6.1646	6.1638	6.4704	5.3472	5.6767	5.3472
ENSGALG00000015422	NRG1	neuregulin 1 [Source:NCBI gene;Acc:373906]	3.80031	0.00508561	Left-biased	20	11	24	0	4	0	6.3541	6.073	6.2844	5.3472	5.8121	5.3472
ENSGALG00000003670	MAFB	MAF bZIP transcription factor B [Source:NCBI gene;Acc:419173]	-1.2286	0.00509724	Right-biased	1060	1696	1965	4687	2548	5240	10.1975	10.7338	10.5858	11.722	11.4497	11.9095
ENSGALG00000033880	CRISPLD1	cysteine rich secretory protein LCCL domain containing 1 [Source:NCBI gene;Acc:395369]	-1.73277	0.00514451	Right-biased	1481	2027	1123	2469	6045	8502	10.6521	10.9799	9.8329	10.8277	12.6718	12.596
ENSGALG00000017035	COG6	component of oligomeric golgi complex 6 [Source:HGNC Symbol;Acc:HGNC:18621]	0.618784	0.00521992	Left-biased	1579	1236	2022	1310	950	1217	10.7401	10.302	10.6249	9.9677	10.0936	9.8983
ENSGALG00000012860	HSD11B1L	hydroxysteroid 11-beta dehydrogenase 1 like [Source:NCBI gene;Acc:408034]	1.15441	0.00532887	Left-biased	105	159	95	56	49	79	7.4969	7.8214	7.1292	6.7147	6.9047	6.9649
ENSGALG00000013948	RASL11B	RAS like family 11 member B [Source:HGNC Symbol;Acc:HGNC:23804]	-0.825686	0.00532887	Right-biased	821	794	1544	2207	1619	2229	9.8566	9.7125	10.258	10.6733	10.8189	10.7163
ENSGALG00000026383	TMSB4X	thymosin beta 4, X-linked [Source:NCBI gene;Acc:408047]	-0.629645	0.00533448	Right-biased	19897	13950	24701	39218	27785	32761	14.3318	13.7128	14.1667	14.7561	14.8582	14.5281
ENSGALG00000032628	SRCIN1	SRC kinase signaling inhibitor 1 [Source:HGNC Symbol;Acc:HGNC:29506]	5.01104	0.00535309	Left-biased	9	8	15	0	1	0	6.03	5.9679	6.0929	5.3472	5.5804	5.3472
ENSGALG00000006393	-	-	2.97999	0.00546112	Left-biased	31	26	44	0	4	10	6.5878	6.448	6.5989	5.3472	5.8121	5.949
ENSGALG00000003295	ADAMTS12	ADAM metallopeptidase with thrombospondin type 1 motif 12 [Source:HGNC Symbol;Acc:HGNC:14605]	1.9997	0.00548965	Left-biased	40	53	44	29	10	0	6.7449	6.8836	6.5989	6.3483	6.0777	5.3472
ENSGALG00000053246	OCM2	oncomodulin 2 [Source:NCBI gene;Acc:396531]	1.60055	0.00556794	Left-biased	66	57	38	14	21	25	7.1032	6.9355	6.5151	6.0499	6.394	6.2889
ENSGALG00000007178	FADS2	fatty acid desaturase 2 [Source:NCBI gene;Acc:423122]	-0.808778	0.00558544	Right-biased	1404	2152	3116	4578	3283	4834	10.579	11.0629	11.223	11.6889	11.8061	11.7956
ENSGALG00000035505	AOAH	acyloxyacyl hydrolase [Source:HGNC Symbol;Acc:HGNC:548]	1.41306	0.00564224	Left-biased	138	145	118	76	22	83	7.7562	7.7301	7.3076	6.9213	6.4175	7.0015
ENSGALG00000038599	PMM1	phosphomannomutase 1 [Source:HGNC Symbol;Acc:HGNC:9114]	1.19454	0.00566519	Left-biased	216	295	347	134	140	127	8.2232	8.4878	8.3822	7.3722	7.8024	7.3442
ENSGALG00000006445	ARNT2	aryl hydrocarbon receptor nuclear translocator 2 [Source:HGNC Symbol;Acc:HGNC:16876]	1.32241	0.00573487	Left-biased	73	55	93	28	29	40	7.1836	6.9099	7.1124	6.3316	6.5677	6.5265
ENSGALG00000013232	RHBG	Rh family B glycoprotein [Source:NCBI gene;Acc:378792]	-1.3952	0.00573937	Right-biased	83	77	144	433	138	345	7.2901	7.1652	7.4829	8.5762	7.7881	8.3409
ENSGALG00000043493	IGFBP1	insulin like growth factor binding protein 1 [Source:NCBI gene;Acc:408027]	-1.75516	0.00580846	Right-biased	25	35	19	142	33	152	6.4675	6.6145	6.184	7.4234	6.6442	7.504
ENSGALG00000016755	-	-	2.56595	0.00588162	Left-biased	33	17	51	20	0	0	6.6248	6.2445	6.6886	6.1836	5.3472	5.3472
ENSGALG00000008918	LAMP5	lysosomal associated membrane protein family member 5 [Source:HGNC Symbol;Acc:HGNC:16097]	-1.40704	0.00593061	Right-biased	134	103	109	549	196	340	7.7274	7.4112	7.2408	8.8581	8.1525	8.3246
ENSGALG00000008940	-	spectrin beta, non-erythrocytic 5 [Source:NCBI gene;Acc:423225]	-2.15848	0.0059441	Right-biased	16	6	29	145	60	43	6.2513	5.8858	6.3738	7.442	7.0543	6.5675
ENSGALG00000005323	DIRAS2	DIRAS family GTPase 2 [Source:HGNC Symbol;Acc:HGNC:19323]	2.25522	0.00597505	Left-biased	106	96	138	60	20	0	7.5055	7.3495	7.4445	6.7592	6.3698	5.3472
ENSGALG00000009306	SLC2A2	solute carrier family 2 member 2 [Source:NCBI gene;Acc:396272]	5.53031	0.00597505	Left-biased	4	12	7	0	0	0	5.8048	6.1046	5.8596	5.3472	5.3472	5.3472
ENSGALG00000039658	GGA1	golgi associated, gamma adaptin ear containing, ARF binding protein 1 [Source:HGNC Symbol;Acc:HGNC:17842]	1.5176	0.00597505	Left-biased	44	49	52	35	15	7	6.8079	6.8293	6.7008	6.4427	6.2372	5.8518
ENSGALG00000043219	HOXB3	homeobox B3 [Source:NCBI gene;Acc:395502]	-0.849347	0.00597505	Right-biased	183	219	306	520	343	551	8.0446	8.1553	8.242	8.7927	8.7922	8.8885
ENSGALG00000053697	TMEM125	transmembrane protein 125 [Source:HGNC Symbol;Acc:HGNC:28275]	5.5827	0.00598516	Left-biased	0	0	28	0	0	0	5.3472	5.3472	6.3566	5.3472	5.3472	5.3472
ENSGALG00000053671	-	-	2.50902	0.00598914	Left-biased	38	28	20	0	11	5	6.712	6.4876	6.2051	5.3472	6.1125	5.7743
ENSGALG00000004545	WDR72	WD repeat domain 72 [Source:HGNC Symbol;Acc:HGNC:26790]	2.97961	0.00606073	Left-biased	16	72	54	19	2	0	6.2513	7.1118	6.7248	6.163	5.6767	5.3472
ENSGALG00000011816	ENGASE	endo-beta-N-acetylglucosaminidase [Source:HGNC Symbol;Acc:HGNC:24622]	2.08099	0.00606073	Left-biased	60	37	62	18	18	4	7.0298	6.648	6.8159	6.1418	6.3192	5.7295
ENSGALG00000030099	-	-	0.924119	0.00606073	Left-biased	198	156	193	129	100	91	8.1287	7.8023	7.7604	7.3392	7.4818	7.0714
ENSGALG00000023821	DHX58	DExH-box helicase 58 [Source:NCBI gene;Acc:100858653]	5.43031	0.00607182	Left-biased	9	11	0	0	0	0	6.03	6.073	5.3472	5.3472	5.3472	5.3472
ENSGALG00000020505	KCNJ11	potassium voltage-gated channel subfamily J member 11 [Source:HGNC Symbol;Acc:HGNC:6257]	-1.6704	0.00608926	Right-biased	38	23	59	126	72	235	6.712	6.3853	6.7826	7.319	7.1986	7.9278
ENSGALG00000004899	PEPD	peptidase D [Source:NCBI gene;Acc:415776]	-0.624943	0.00631904	Right-biased	4125	6509	7881	12995	7532	11143	12.0832	12.6229	12.5321	13.171	12.9856	12.9818
ENSGALG00000011630	GLI2	GLI family zinc finger 2 [Source:NCBI gene;Acc:395956]	-1.12636	0.00631904	Right-biased	1227	1877	3368	7227	2476	6140	10.3953	10.8735	11.3316	12.3346	11.4096	12.1337
ENSGALG00000029211	FKBP6	FKBP prolyl isomerase 6 [Source:HGNC Symbol;Acc:HGNC:3722]	1.31577	0.00631904	Left-biased	326	728	366	196	194	250	8.6932	9.5993	8.4427	7.7242	8.1414	7.9919
ENSGALG00000006076	RASGEF1C	RasGEF domain family member 1C [Source:NCBI gene;Acc:416296]	2.3614	0.00642323	Left-biased	24	24	18	0	2	13	6.4459	6.4067	6.1623	5.3472	5.6767	6.0319
ENSGALG00000033664	MOV10L1	Mov10 like RISC complex RNA helicase 1 [Source:HGNC Symbol;Acc:HGNC:7201]	1.46254	0.00642323	Left-biased	307	338	314	86	123	175	8.6225	8.6461	8.2705	7.0121	7.6755	7.6355
ENSGALG00000031298	SNRNP200	small nuclear ribonucleoprotein U5 200kDa subunit [Source:NCBI gene;Acc:503574]	1.43041	0.00646951	Left-biased	285	235	352	143	81	142	8.5358	8.2322	8.3984	7.4296	7.2967	7.4424
ENSGALG00000008814	ASB15	ankyrin repeat and SOCS box containing 15 [Source:HGNC Symbol;Acc:HGNC:19767]	5.85401	0.00647995	Left-biased	5	22	0	0	0	0	5.8582	6.3634	5.3472	5.3472	5.3472	5.3472
ENSGALG00000042664	CBLN1	cerebellin 1 precursor [Source:HGNC Symbol;Acc:HGNC:1543]	4.16485	0.0065125	Left-biased	33	33	0	0	4	0	6.6248	6.5798	5.3472	5.3472	5.8121	5.3472
ENSGALG00000007796	BCAS1	breast carcinoma amplified sequence 1 [Source:HGNC Symbol;Acc:HGNC:974]	-4.07418	0.00658732	Right-biased	3	0	0	40	0	25	5.7439	5.3472	5.3472	6.5146	5.3472	6.2889
ENSGALG00000054783	NDRG1	N-myc downstream regulated 1 [Source:HGNC Symbol;Acc:HGNC:7679]	-1.3644	0.00663331	Right-biased	369	482	458	1926	578	1487	8.8414	9.0753	8.7036	10.487	9.4413	10.1657
ENSGALG00000039170	LHFPL5	lipoma HMGIC fusion partner-like 5 [Source:NCBI gene;Acc:378916]	-0.74192	0.0066545	Right-biased	344	330	471	662	624	803	8.7572	8.6179	8.7369	9.0877	9.5399	9.3575
ENSGALG00000043584	-	-	-2.41863	0.0066545	Right-biased	13	11	7	113	30	58	6.1646	6.073	5.8596	7.2274	6.5874	6.751
ENSGALG00000006575	VIPR2	vasoactive intestinal peptide receptor 2 [Source:NCBI gene;Acc:420453]	2.13213	0.00667991	Left-biased	158	89	222	32	57	17	7.892	7.2847	7.9011	6.3968	7.0154	6.128
ENSGALG00000039145	CA8	carbonic anhydrase 8 [Source:HGNC Symbol;Acc:HGNC:1382]	-1.28739	0.00667991	Right-biased	173	190	258	395	331	995	7.9856	8.004	8.0576	8.4701	8.7496	9.6337
ENSGALG00000039575	AMD1	adenosylmethionine decarboxylase 1 [Source:NCBI gene;Acc:421755]	0.842245	0.00689568	Left-biased	3122	2584	3815	2956	1044	2168	11.6898	11.3178	11.5061	11.0769	10.2203	10.6781
ENSGALG00000046192	CCL19	C-C motif chemokine ligand 19 [Source:HGNC Symbol;Acc:HGNC:10617]	4.77863	0.00689568	Left-biased	0	7	7	0	0	0	5.3472	5.9284	5.8596	5.3472	5.3472	5.3472
ENSGALG00000048373	-	serine palmitoyltransferase small subunit B-like [Source:NCBI gene;Acc:100859315]	3.70934	0.0070172	Left-biased	29	29	39	0	7	0	6.5493	6.5067	6.5296	5.3472	5.9603	5.3472
ENSGALG00000003484	BARD1	BRCA1 associated RING domain 1 [Source:NCBI gene;Acc:424010]	1.64459	0.00704225	Left-biased	627	385	330	77	249	119	9.5045	8.8009	8.3258	6.9307	8.4179	7.2885
ENSGALG00000014713	DDX4	DEAD-box helicase 4 [Source:NCBI gene;Acc:395447]	1.78556	0.00707835	Left-biased	1048	1377	1061	787	292	82	10.1821	10.4486	9.7581	9.3048	8.6015	6.9924
ENSGALG00000049572	-	-	4.83675	0.00707835	Left-biased	2	11	1	0	0	0	5.6714	6.073	5.5417	5.3472	5.3472	5.3472
ENSGALG00000016282	ZNF451	zinc finger protein 451 [Source:HGNC Symbol;Acc:HGNC:21091]	0.725141	0.00716772	Left-biased	1341	1177	1710	997	820	990	10.5162	10.236	10.3963	9.6086	9.8976	9.6272
ENSGALG00000014845	PLCXD3	phosphatidylinositol specific phospholipase C X domain containing 3 [Source:HGNC Symbol;Acc:HGNC:31822]	-1.43429	0.00720957	Right-biased	168	357	326	912	599	1064	7.9551	8.7107	8.3122	9.4932	9.4872	9.7213
ENSGALG00000000690	GDPD4	glycerophosphodiester phosphodiesterase domain containing 4 [Source:HGNC Symbol;Acc:HGNC:24849]	-1.80425	0.00727024	Right-biased	85	44	29	309	144	214	7.3103	6.7574	6.3738	8.1954	7.8306	7.8325
ENSGALG00000010351	POMGNT1	protein O-linked mannose N-acetylglucosaminyltransferase 1 (beta 1,2-) [Source:HGNC Symbol;Acc:HGNC:19139]	0.782172	0.00727024	Left-biased	899	767	1174	499	584	698	9.977	9.6673	9.8916	8.7434	9.4545	9.1804
ENSGALG00000012592	RMI1	RecQ mediated genome instability 1 [Source:NCBI gene;Acc:431669]	0.890594	0.00727024	Left-biased	320	360	304	165	202	217	8.6713	8.7207	8.2348	7.56	8.1852	7.8465
ENSGALG00000016651	-	L-threonine dehydrogenase (pseudogene) [Source:NCBI gene;Acc:422034]	1.03919	0.00727024	Left-biased	343	260	368	215	163	142	8.7537	8.3445	8.4489	7.8158	7.9572	7.4424
ENSGALG00000032181	LRP4	LDL receptor related protein 4 [Source:HGNC Symbol;Acc:HGNC:6696]	0.993356	0.00727106	Left-biased	157	162	254	133	74	113	7.8855	7.8402	8.0411	7.3657	7.221	7.2451
ENSGALG00000036191	-	-	3.66663	0.00727106	Left-biased	23	8	18	0	4	0	6.4238	5.9679	6.1623	5.3472	5.8121	5.3472
ENSGALG00000003201	FBXL8	F-box and leucine rich repeat protein 8 [Source:NCBI gene;Acc:415701]	-0.761999	0.00728422	Right-biased	352	251	481	921	442	707	8.7847	8.3051	8.762	9.5059	9.1022	9.1965
ENSGALG00000010980	STK31	serine/threonine kinase 31 [Source:HGNC Symbol;Acc:HGNC:11407]	2.55607	0.00728422	Left-biased	511	894	208	131	152	11	9.2436	9.8686	7.835	7.3525	7.8854	5.9779
ENSGALG00000001115	MMEL1	membrane metalloendopeptidase like 1 [Source:HGNC Symbol;Acc:HGNC:14668]	2.94909	0.00734259	Left-biased	22	3	20	0	6	0	6.4012	5.7291	6.2051	5.3472	5.9154	5.3472
ENSGALG00000030853	-	-	2.66879	0.00748058	Left-biased	24	34	26	1	12	0	6.4459	6.5973	6.3213	5.5367	6.1457	5.3472
ENSGALG00000048681	-	-	2.56299	0.00748058	Left-biased	26	42	26	2	9	6	6.4886	6.7273	6.3213	5.615	6.0409	5.8147
ENSGALG00000051809	-	-	1.40459	0.00758645	Left-biased	73	119	167	32	55	54	7.1836	7.5419	7.6204	6.3968	6.9887	6.7052
ENSGALG00000005147	AMY1A	amylase, alpha 1A; hepatic [Source:NCBI gene;Acc:414139]	0.92918	0.00764392	Left-biased	508	1126	762	623	331	481	9.2361	10.1763	9.3302	9.0126	8.7496	8.7251
ENSGALG00000049250	-	-	2.50095	0.00770479	Left-biased	35	36	25	7	11	0	6.6605	6.6314	6.303	5.8465	6.1125	5.3472
ENSGALG00000004474	PLEKHF1	pleckstrin homology and FYVE domain containing 1 [Source:HGNC Symbol;Acc:HGNC:20764]	-0.947538	0.00774358	Right-biased	218	317	349	468	403	1055	8.2333	8.571	8.3887	8.6673	8.988	9.7102
ENSGALG00000024449	RAMP2	receptor activity modifying protein 2 [Source:NCBI gene;Acc:420022]	-1.11673	0.00779618	Right-biased	1587	1962	3152	6944	3201	6112	10.7471	10.9348	11.2391	12.2779	11.7704	12.1272
ENSGALG00000023120	SULT1B1	sulfotransferase family cytosolic 1B member 1 [Source:NCBI gene;Acc:395227]	-0.886407	0.00787508	Right-biased	773	1144	1302	2694	1203	2926	9.7772	10.1977	10.0292	10.9482	10.4122	11.0924
ENSGALG00000030081	SKAP2	src kinase associated phosphoprotein 2 [Source:HGNC Symbol;Acc:HGNC:15687]	-0.602925	0.00787508	Right-biased	1005	964	1427	1982	1435	2309	10.1259	9.9686	10.1519	10.5261	10.653	10.7648
ENSGALG00000009947	PLEKHH2	pleckstrin homology, MyTH4 and FERM domain containing H2 [Source:HGNC Symbol;Acc:HGNC:30506]	-0.971508	0.00796418	Right-biased	526	402	652	1073	784	1635	9.2801	8.853	9.1338	9.7044	9.8382	10.2936
ENSGALG00000020084	CAPN13	calpain 13 [Source:HGNC Symbol;Acc:HGNC:16663]	-1.85432	0.00796418	Right-biased	18	25	27	53	47	192	6.3043	6.4276	6.3391	6.68	6.8753	7.725
ENSGALG00000040582	LMX1B	LIM homeobox transcription factor 1 beta [Source:NCBI gene;Acc:396312]	4.10045	0.00796418	Left-biased	19	19	10	0	3	0	6.3295	6.2941	5.9583	5.3472	5.7503	5.3472
ENSGALG00000049487	KCNK15	potassium two pore domain channel subfamily K member 15 [Source:HGNC Symbol;Acc:HGNC:13814]	1.81106	0.00803055	Left-biased	68	116	156	18	20	70	7.1267	7.5184	7.5565	6.1418	6.3698	6.8782
ENSGALG00000014042	SSPN	sarcospan [Source:HGNC Symbol;Acc:HGNC:11322]	-1.52892	0.00803308	Right-biased	82	94	76	276	140	446	7.2798	7.3313	6.9592	8.0737	7.8024	8.6358
ENSGALG00000002987	SERPINF2	serpin family F member 2 [Source:HGNC Symbol;Acc:HGNC:9075]	1.47237	0.00805158	Left-biased	220	162	303	81	66	127	8.2434	7.8402	8.2312	6.9676	7.1286	7.3442
ENSGALG00000050857	PTPN20	protein tyrosine phosphatase non-receptor type 20 [Source:HGNC Symbol;Acc:HGNC:23423]	5.09102	0.00805911	Left-biased	5	14	15	0	1	0	5.8582	6.1638	6.0929	5.3472	5.5804	5.3472
ENSGALG00000044643	-	G protein regulated inducer of neurite outgrowth 1 [Source:NCBI gene;Acc:101748622]	5.07374	0.00812826	Left-biased	13	0	3	0	0	0	6.1646	5.3472	5.6836	5.3472	5.3472	5.3472
ENSGALG00000001892	CYGB	cytoglobin [Source:NCBI gene;Acc:427802]	1.58193	0.00813023	Left-biased	66	116	145	75	23	25	7.1032	7.5184	7.4892	6.9119	6.4405	6.2889
ENSGALG00000015084	IGSF11	immunoglobulin superfamily member 11 [Source:NCBI gene;Acc:418346]	3.06963	0.0081632	Left-biased	13	8	20	0	5	0	6.1646	5.9679	6.2051	5.3472	5.8664	5.3472
ENSGALG00000006702	MFGE8	milk fat globule-EGF factor 8 protein [Source:NCBI gene;Acc:415494]	0.904633	0.00819265	Left-biased	7684	8834	14742	8354	4300	5743	12.9681	13.0587	13.4263	12.5406	12.1877	12.039
ENSGALG00000035930	PHACTR3	phosphatase and actin regulator 3 [Source:HGNC Symbol;Acc:HGNC:15833]	-1.30286	0.00819265	Right-biased	98	89	99	354	129	350	7.4346	7.2847	7.1622	8.3459	7.7217	8.3571
ENSGALG00000047652	-	-	2.72103	0.00819265	Left-biased	20	15	18	2	3	4	6.3541	6.1917	6.1623	5.615	5.7503	5.7295
ENSGALG00000037773	ST3GAL1	ST3 beta-galactoside alpha-2,3-sialyltransferase 1 [Source:NCBI gene;Acc:396140]	-0.987354	0.00830938	Right-biased	793	862	986	2670	1277	2039	9.8108	9.8205	9.6622	10.9358	10.4935	10.5941
ENSGALG00000009495	FGFR2	fibroblast growth factor receptor 2 [Source:NCBI gene;Acc:396259]	-1.07194	0.00838877	Right-biased	562	555	781	1974	1057	1443	9.3642	9.2518	9.3615	10.5206	10.237	10.1254
ENSGALG00000015605	BACH2	BTB domain and CNC homolog 2 [Source:HGNC Symbol;Acc:HGNC:14078]	1.71207	0.00846019	Left-biased	88	80	102	69	13	15	7.3401	7.1962	7.1863	6.8533	6.1775	6.0817
ENSGALG00000004037	DNA2	DNA replication helicase/nuclease 2 [Source:NCBI gene;Acc:423688]	0.641108	0.00847613	Left-biased	1533	1581	1869	1400	970	1189	10.6995	10.6373	10.5173	10.0563	10.1215	9.8675
ENSGALG00000002479	MAT1A	methionine adenosyltransferase 1A [Source:NCBI gene;Acc:423628]	-2.10537	0.00853393	Right-biased	28	39	42	88	72	389	6.5295	6.6804	6.5718	7.0294	7.1986	8.4771
ENSGALG00000019718	KRT13	keratin 13 [Source:NCBI gene;Acc:408040]	-1.73927	0.00862204	Right-biased	18	9	64	194	32	113	6.3043	6.005	6.8375	7.7142	6.6257	7.2451
ENSGALG00000024081	TGIF2	TGFB induced factor homeobox 2 [Source:HGNC Symbol;Acc:HGNC:15764]	1.3672	0.00862204	Left-biased	75	70	79	19	46	26	7.2056	7.0897	6.9877	6.163	6.8603	6.3069
ENSGALG00000039092	STAC	SH3 and cysteine rich domain [Source:HGNC Symbol;Acc:HGNC:11353]	1.85708	0.00862204	Left-biased	153	85	139	26	56	25	7.8593	7.2461	7.451	6.297	7.0021	6.2889
ENSGALG00000053971	-	-	5.68887	0.00862204	Left-biased	12	10	2	0	0	0	6.1333	6.0399	5.6221	5.3472	5.3472	5.3472
ENSGALG00000001329	EPB41	erythrocyte membrane protein band 4.1 [Source:NCBI gene;Acc:396493]	1.07347	0.00890962	Left-biased	942	910	1175	300	504	755	10.0392	9.8921	9.8927	8.1633	9.2668	9.2793
ENSGALG00000041475	-	-	1.75707	0.00890962	Left-biased	25	67	23	14	11	14	6.4675	7.0559	6.2653	6.0499	6.1125	6.0573
ENSGALG00000034501	ATP8B2	ATPase phospholipid transporting 8B2 [Source:HGNC Symbol;Acc:HGNC:13534]	4.92909	0.00893455	Left-biased	11	15	2	1	0	0	6.1006	6.1917	5.6221	5.5367	5.3472	5.3472
ENSGALG00000011551	JCHAIN	joining chain of multimeric IgA and IgM [Source:NCBI gene;Acc:374117]	-2.90032	0.00895426	Right-biased	6	1	7	22	11	90	5.9064	5.5681	5.8596	6.2232	6.1125	7.0629
ENSGALG00000005352	GATA5	GATA binding protein 5 [Source:NCBI gene;Acc:396391]	-1.7805	0.00912458	Right-biased	961	553	1272	3366	3290	3604	10.0659	9.2472	9.9981	11.2578	11.8091	11.3831
ENSGALG00000027056	-	electron transfer flavoprotein beta subunit lysine methyltransferase [Source:NCBI gene;Acc:418138]	0.69056	0.00929589	Left-biased	1444	1834	2933	1249	1108	1809	10.6174	10.8415	11.1387	9.9044	10.3007	10.4308
ENSGALG00000013081	VWC2	von Willebrand factor C domain containing 2 [Source:HGNC Symbol;Acc:HGNC:30200]	-1.93847	0.00945787	Right-biased	88	49	26	152	175	424	7.3401	6.8293	6.3213	7.4845	8.0314	8.5766
ENSGALG00000027757	ARL4A	ADP ribosylation factor like GTPase 4A [Source:HGNC Symbol;Acc:HGNC:695]	-0.809864	0.00945787	Right-biased	404	314	404	782	459	1029	8.9516	8.56	8.5564	9.2967	9.1493	9.6776
ENSGALG00000045499	TCFL5	transcription factor like 5 [Source:HGNC Symbol;Acc:HGNC:11646]	2.2135	0.00945787	Left-biased	17	51	23	3	11	7	6.2782	6.8568	6.2653	5.675	6.1125	5.8518
ENSGALG00000015683	GNG10	G protein subunit gamma 10 [Source:NCBI gene;Acc:769603]	-0.664741	0.00947208	Right-biased	1006	1720	1823	3508	1839	2739	10.1272	10.7531	10.4833	11.3155	10.9951	11.0007
ENSGALG00000014851	FBXO4	F-box protein 4 [Source:HGNC Symbol;Acc:HGNC:13583]	-1.03262	0.0094763	Right-biased	129	153	197	242	386	406	7.6904	7.783	7.7807	7.936	8.9352	8.5263
ENSGALG00000008037	HORMAD2	HORMA domain containing 2 [Source:HGNC Symbol;Acc:HGNC:28383]	2.38374	0.00948966	Left-biased	12	23	23	0	11	0	6.1333	6.3853	6.2653	5.3472	6.1125	5.3472
ENSGALG00000030357	ABL2	ABL proto-oncogene 2, non-receptor tyrosine kinase [Source:HGNC Symbol;Acc:HGNC:77]	-1.23402	0.00948966	Right-biased	63	78	86	279	93	252	7.067	7.1756	7.0517	8.0853	7.4166	8.0003
ENSGALG00000037629	TRANK1	tetratricopeptide repeat and ankyrin repeat containing 1 [Source:HGNC Symbol;Acc:HGNC:29011]	1.04554	0.00948966	Left-biased	2076	1555	2725	1223	734	1522	11.1187	10.6146	11.0365	9.8765	9.7515	10.197
ENSGALG00000052786	-	zinc finger protein 185-like [Source:NCBI gene;Acc:422301]	1.9295	0.00957541	Left-biased	61	63	59	11	33	4	7.0423	7.0092	6.7826	5.9713	6.6442	5.7295
ENSGALG00000029022	NPAS3	neuronal PAS domain protein 3 [Source:HGNC Symbol;Acc:HGNC:19311]	-1.03896	0.00966564	Right-biased	109	116	112	301	184	306	7.5312	7.5184	7.2635	8.1669	8.0846	8.2081
ENSGALG00000002800	GRK7	G protein-coupled receptor kinase 7 [Source:HGNC Symbol;Acc:HGNC:17031]	2.65877	0.00968787	Left-biased	31	19	37	0	13	0	6.5878	6.2941	6.5004	5.3472	6.1775	5.3472
ENSGALG00000002046	-	synaptotagmin 15 [Source:NCBI gene;Acc:423614]	-1.01143	0.00984722	Right-biased	178	200	275	485	203	845	8.0154	8.0581	8.1258	8.7096	8.1906	9.4226
ENSGALG00000011190	-	Placenta-specific gene 8-like 2 [Source:NCBI gene;Acc:100857411]	1.06099	0.00991207	Left-biased	340	540	433	362	130	243	8.7432	9.2172	8.6374	8.371	7.7292	7.9624
ENSGALG00000011696	JAG2	jagged canonical Notch ligand 2 [Source:HGNC Symbol;Acc:HGNC:6189]	1.37931	0.00992059	Left-biased	191	160	139	67	67	78	8.0901	7.8277	7.451	6.8331	7.1405	6.9556
ENSGALG00000003073	RHOBTB1	Rho related BTB domain containing 1 [Source:NCBI gene;Acc:423664]	1.18036	0.0100428	Left-biased	584	439	542	249	233	286	9.4133	8.9601	8.906	7.9655	8.343	8.1347
ENSGALG00000014515	C1QTNF7	C1q and TNF related 7 [Source:HGNC Symbol;Acc:HGNC:14342]	3.04535	0.0100428	Left-biased	32	27	15	0	9	0	6.6064	6.468	6.0929	5.3472	6.0409	5.3472
ENSGALG00000023661	DUS4L	dihydrouridine synthase 4 like [Source:HGNC Symbol;Acc:HGNC:21517]	-0.704774	0.0100428	Right-biased	558	409	748	1126	708	1298	9.3551	8.8739	9.3066	9.7676	9.7042	9.9839
ENSGALG00000028140	CNTFR	ciliary neurotrophic factor receptor [Source:NCBI gene;Acc:395885]	1.47251	0.0100428	Left-biased	68	207	214	87	60	41	7.1267	8.0947	7.8637	7.0208	7.0543	6.5403
ENSGALG00000028415	-	hairy and enhancer of split 6 (Drosophila) [Source:NCBI gene;Acc:424829]	5.36884	0.0100428	Left-biased	6	10	4	0	0	0	5.9064	6.0399	5.7354	5.3472	5.3472	5.3472
ENSGALG00000042810	-	-	-2.03433	0.0100428	Right-biased	55	17	46	366	34	199	6.9649	6.2445	6.6254	8.3834	6.6625	7.7601
ENSGALG00000047575	-	-	3.33854	0.0101001	Left-biased	24	9	16	0	5	0	6.4459	6.005	6.1168	5.3472	5.8664	5.3472
ENSGALG00000003548	BAIAP2L1	BAI1 associated protein 2 like 1 [Source:NCBI gene;Acc:416437]	-1.19704	0.0101143	Right-biased	56	41	99	200	97	205	6.9782	6.7119	7.1622	7.744	7.4543	7.7895
ENSGALG00000015264	PPIP5K2	diphosphoinositol pentakisphosphate kinase 2 [Source:HGNC Symbol;Acc:HGNC:29035]	0.777887	0.0101571	Left-biased	876	526	928	497	444	557	9.9425	9.1842	9.5833	8.7386	9.1078	8.9016
ENSGALG00000049910	-	-	4.9176	0.0101571	Left-biased	2	3	11	0	0	0	5.6714	5.7291	5.9876	5.3472	5.3472	5.3472
ENSGALG00000045305	-	-	-2.25753	0.0104128	Right-biased	23	1	18	39	60	125	6.4238	5.5681	6.1623	6.5006	7.0543	7.3305
ENSGALG00000021525	ISLR	immunoglobulin superfamily containing leucine rich repeat [Source:HGNC Symbol;Acc:HGNC:6133]	-0.728794	0.0104753	Right-biased	848	825	1437	2676	1034	2140	9.8994	9.7627	10.1613	10.9389	10.2074	10.6603
ENSGALG00000016326	-	organic solute transporter subunit alpha-like [Source:NCBI gene;Acc:772218]	2.02609	0.0105734	Left-biased	45	24	41	11	17	0	6.8231	6.4067	6.5579	5.9713	6.2928	5.3472
ENSGALG00000004671	ANKRD27	ankyrin repeat domain 27 [Source:NCBI gene;Acc:415766]	1.73152	0.0106052	Left-biased	82	50	51	14	12	39	7.2798	6.8431	6.6886	6.0499	6.1457	6.5124
ENSGALG00000012377	HNMT	histamine N-methyltransferase [Source:NCBI gene;Acc:424298]	-1.43717	0.0106052	Right-biased	466	212	333	722	998	1318	9.128	8.1203	8.3359	9.196	10.1597	10.0042
ENSGALG00000016767	AFF3	AF4/FMR2 family member 3 [Source:HGNC Symbol;Acc:HGNC:6473]	-1.71233	0.01062	Right-biased	39	62	70	397	85	175	6.7285	6.9972	6.9	8.4759	7.3379	7.6355
ENSGALG00000012964	ANKH	ANKH inorganic pyrophosphate transport regulator [Source:NCBI gene;Acc:420917]	0.846461	0.0106579	Left-biased	686	837	1258	642	342	752	9.621	9.7817	9.9833	9.0496	8.7887	9.2742
ENSGALG00000001943	RHBDF2	rhomboid 5 homolog 2 [Source:HGNC Symbol;Acc:HGNC:20788]	1.32644	0.0108329	Left-biased	117	73	178	48	61	44	7.5972	7.1226	7.6815	6.6195	7.067	6.5808
ENSGALG00000013372	IL7R	interleukin 7 receptor [Source:NCBI gene;Acc:426054]	5.3782	0.0108329	Left-biased	14	0	6	0	0	0	6.1946	5.3472	5.8219	5.3472	5.3472	5.3472
ENSGALG00000030969	CLEC3B	C-type lectin domain family 3 member B [Source:NCBI gene;Acc:395386]	-1.74612	0.0109328	Right-biased	52	62	162	90	222	674	6.9242	6.9972	7.5917	7.0465	8.289	9.1366
ENSGALG00000033314	-	tenascin XB [Source:NCBI gene;Acc:427816]	4.92486	0.0110916	Left-biased	8	0	24	1	0	0	5.9916	5.3472	6.2844	5.5367	5.3472	5.3472
ENSGALG00000052560	-	-	2.77033	0.011221	Left-biased	9	83	38	18	4	0	6.03	7.2264	6.5151	6.1418	5.8121	5.3472
ENSGALG00000038495	TAF1B	TATA-box binding protein associated factor, RNA polymerase I subunit B [Source:NCBI gene;Acc:421933]	0.637749	0.0113156	Left-biased	987	961	1172	877	578	794	10.1016	9.9644	9.8893	9.4429	9.4413	9.3432
ENSGALG00000036097	CDH18	cadherin 18 [Source:HGNC Symbol;Acc:HGNC:1757]	1.07978	0.0113205	Left-biased	674	545	588	527	221	243	9.5981	9.2288	9.0057	8.8088	8.284	7.9624
ENSGALG00000004280	-	-	-2.87211	0.0113278	Right-biased	2	4	8	61	0	62	5.6714	5.7878	5.8945	6.7701	5.3472	6.7951
ENSGALG00000046774	-	-	4.63554	0.0113278	Left-biased	13	8	2	1	0	0	6.1646	5.9679	5.6221	5.5367	5.3472	5.3472
ENSGALG00000005473	PNAT3	N-acetyltransferase, pineal gland isozyme NAT-3 [Source:NCBI gene;Acc:415809]	-1.37484	0.0113415	Right-biased	156	136	210	571	414	440	7.879	7.6679	7.8446	8.9058	9.0212	8.6199
ENSGALG00000010145	MDGA1	MAM domain containing glycosylphosphatidylinositol anchor 1 [Source:NCBI gene;Acc:421431]	1.80223	0.0115152	Left-biased	127	117	327	98	55	17	7.6753	7.5263	8.3156	7.1125	6.9887	6.128
ENSGALG00000043690	ECRG4	ECRG4 augurin precursor [Source:HGNC Symbol;Acc:HGNC:24642]	-1.0879	0.0115495	Right-biased	370	478	425	1442	809	801	8.8447	9.065	8.6155	10.0958	9.8797	9.3543
ENSGALG00000003146	CCDC92	coiled-coil domain containing 92 [Source:HGNC Symbol;Acc:HGNC:29563]	1.55321	0.0115643	Left-biased	578	389	308	65	215	187	9.4	8.8133	8.2492	6.8125	8.2535	7.6993
ENSGALG00000041730	GPR20	G protein-coupled receptor 20 [Source:HGNC Symbol;Acc:HGNC:4475]	-1.41839	0.0115643	Right-biased	58	92	221	449	157	490	7.0042	7.3129	7.8965	8.6186	7.9185	8.7472
ENSGALG00000009959	-	RAB3A interacting protein [Source:NCBI gene;Acc:417850]	1.14934	0.0116371	Left-biased	266	278	232	99	91	214	8.4565	8.42	7.9464	7.1205	7.3974	7.8325
ENSGALG00000001983	-	fibronectin type III domain containing 7 [Source:NCBI gene;Acc:424339]	-1.32329	0.011728	Right-biased	97	159	154	586	174	442	7.4255	7.8214	7.5445	8.9374	8.0254	8.6252
ENSGALG00000009081	ZNF106	zinc finger protein 106 [Source:HGNC Symbol;Acc:HGNC:12886]	1.19686	0.011728	Left-biased	127	162	136	95	63	49	7.6753	7.8402	7.4315	7.0882	7.092	6.6449
ENSGALG00000009424	FOXP2	forkhead box P2 [Source:NCBI gene;Acc:769935]	-0.832685	0.0117634	Right-biased	745	609	844	1794	1095	1518	9.7288	9.3696	9.4608	10.3904	10.2847	10.1935
ENSGALG00000036022	LIN28A	lin-28 homolog A [Source:NCBI gene;Acc:428206]	1.60845	0.0117634	Left-biased	137	273	157	78	78	46	7.7491	8.3994	7.5624	6.9401	7.2648	6.6069
ENSGALG00000009881	HHAT	hedgehog acyltransferase [Source:HGNC Symbol;Acc:HGNC:18270]	1.12453	0.0117871	Left-biased	86	150	135	54	76	50	7.3203	7.7634	7.4249	6.6917	7.2431	6.6572
ENSGALG00000048395	-	-	3.12643	0.0117871	Left-biased	24	28	10	4	4	0	6.4459	6.4876	5.9583	5.7254	5.8121	5.3472
ENSGALG00000007909	IQCH	IQ motif containing H [Source:HGNC Symbol;Acc:HGNC:25721]	-1.24474	0.0120796	Right-biased	69	74	118	199	128	372	7.1383	7.1334	7.3076	7.7391	7.7141	8.426
ENSGALG00000012944	DENND5B	DENN domain containing 5B [Source:HGNC Symbol;Acc:HGNC:28338]	1.78794	0.012105	Left-biased	137	262	323	36	18	191	7.7491	8.3531	8.3019	6.4575	6.3192	7.7199
ENSGALG00000027947	GHSR	growth hormone secretagogue receptor [Source:NCBI gene;Acc:378911]	2.63007	0.012105	Left-biased	13	8	17	7	0	0	6.1646	5.9679	6.1399	5.8465	5.3472	5.3472
ENSGALG00000023142	PTGER3	prostaglandin E receptor 3 [Source:NCBI gene;Acc:429116]	4.59768	0.0121902	Left-biased	6	13	4	0	1	0	5.9064	6.1348	5.7354	5.3472	5.5804	5.3472
ENSGALG00000015128	AQP4	aquaporin 4 [Source:NCBI gene;Acc:421088]	3.06186	0.012209	Left-biased	9	35	26	0	8	0	6.03	6.6145	6.3213	5.3472	6.0019	5.3472
ENSGALG00000042289	SUSD5	sushi domain containing 5 [Source:HGNC Symbol;Acc:HGNC:29061]	-1.63844	0.012209	Right-biased	24	54	120	156	160	331	6.4459	6.8968	7.322	7.5082	7.938	8.2947
ENSGALG00000004230	LIPC	lipase C, hepatic type [Source:HGNC Symbol;Acc:HGNC:6619]	4.79813	0.0122902	Left-biased	10	7	10	0	1	0	6.0662	5.9284	5.9583	5.3472	5.5804	5.3472
ENSGALG00000008936	-	ectonucleoside triphosphate diphosphohydrolase 8-like [Source:NCBI gene;Acc:417281]	-1.07337	0.0124002	Right-biased	76	52	130	147	161	278	7.2165	6.8703	7.3915	7.4543	7.9444	8.1042
ENSGALG00000047320	MFAP5	microfibril associated protein 5 [Source:HGNC Symbol;Acc:HGNC:29673]	-0.874951	0.0124002	Right-biased	358	196	349	647	403	847	8.805	8.0367	8.3887	9.0592	8.988	9.4257
ENSGALG00000014873	GJA1	gap junction protein alpha 1 [Source:NCBI gene;Acc:395278]	0.91087	0.0124801	Left-biased	13293	18273	31796	13953	7732	15406	13.7527	14.1001	14.5295	13.2728	13.023	13.4452
ENSGALG00000003878	PIN4	peptidylprolyl cis/trans isomerase, NIMA-interacting 4 [Source:HGNC Symbol;Acc:HGNC:8992]	-0.819968	0.0128624	Right-biased	1018	1186	1926	2579	2438	2740	10.1431	10.2463	10.5584	10.8878	11.3879	11.0012
ENSGALG00000026945	CIDEC	cell death inducing DFFA like effector c [Source:NCBI gene;Acc:100859733]	-1.11894	0.0128624	Right-biased	372	402	830	1214	912	1644	8.8512	8.853	9.4393	9.8668	10.039	10.301
ENSGALG00000041996	-	-	1.07745	0.0128624	Left-biased	150	148	129	95	76	54	7.8393	7.7502	7.3847	7.0882	7.2431	6.7052
ENSGALG00000049838	-	DNA-directed RNA polymerase II subunit RPB1-like [Source:NCBI gene;Acc:107056305]	3.55664	0.0128624	Left-biased	12	5	15	2	1	0	6.1333	5.8393	6.0929	5.615	5.5804	5.3472
ENSGALG00000034950	SMPD3	sphingomyelin phosphodiesterase 3 [Source:HGNC Symbol;Acc:HGNC:14240]	2.2008	0.0129373	Left-biased	93	164	90	38	41	0	7.3882	7.8526	7.0868	6.4865	6.7822	5.3472
ENSGALG00000049068	ZNF831	zinc finger protein 831 [Source:HGNC Symbol;Acc:HGNC:16167]	5.36631	0.0129373	Left-biased	12	6	1	0	0	0	6.1333	5.8858	5.5417	5.3472	5.3472	5.3472
ENSGALG00000006491	ANKRD1	ankyrin repeat domain 1 [Source:NCBI gene;Acc:378926]	-1.5574	0.0129756	Right-biased	32	36	73	292	35	160	6.6064	6.6314	6.93	8.1341	6.6805	7.5513
ENSGALG00000037943	PRKCB	protein kinase C beta [Source:HGNC Symbol;Acc:HGNC:9395]	1.04886	0.0130125	Left-biased	109	111	236	90	75	68	7.5312	7.4782	7.9641	7.0465	7.2321	6.858
ENSGALG00000008604	TMEM255A	transmembrane protein 255A [Source:HGNC Symbol;Acc:HGNC:26086]	0.868002	0.0130179	Left-biased	337	310	447	181	172	312	8.7326	8.5451	8.6749	7.6473	8.0132	8.2294
ENSGALG00000009587	GPHN	gephyrin [Source:NCBI gene;Acc:428878]	-0.772836	0.0130179	Right-biased	929	999	1366	2487	1310	2580	10.0207	10.0161	10.0933	10.8377	10.5283	10.9179
ENSGALG00000015138	ABHD17B	transmembrane protein 2 [Source:NCBI gene;Acc:427250]	-0.646507	0.0130179	Right-biased	840	678	919	1677	904	1797	9.8869	9.5073	9.5707	10.299	10.0273	10.4217
ENSGALG00000053458	-	-	2.45354	0.0130179	Left-biased	13	34	35	5	10	0	6.1646	6.5973	6.4704	5.7698	6.0777	5.3472
ENSGALG00000047499	-	-	-2.31668	0.0130208	Right-biased	3	13	2	29	20	57	5.7439	6.1348	5.6221	6.3483	6.3698	6.7398
ENSGALG00000011687	-	AHNAK nucleoprotein 2 [Source:NCBI gene;Acc:100859120]	-0.959558	0.0130964	Right-biased	6599	4918	7430	18868	7360	16676	12.7509	12.2245	12.4482	13.705	12.9526	13.5586
ENSGALG00000017068	KL	klotho [Source:HGNC Symbol;Acc:HGNC:6344]	4.80581	0.0130964	Left-biased	4	11	13	0	1	0	5.8048	6.073	6.0424	5.3472	5.5804	5.3472
ENSGALG00000032980	DLGAP3	DLG associated protein 3 [Source:HGNC Symbol;Acc:HGNC:30368]	2.80844	0.0130964	Left-biased	37	23	47	0	14	0	6.6951	6.3853	6.6383	5.3472	6.2079	5.3472
ENSGALG00000002762	UHRF1BP1	UHRF1 binding protein 1 [Source:HGNC Symbol;Acc:HGNC:21216]	2.15759	0.0132851	Left-biased	48	45	46	0	22	9	6.8675	6.7722	6.6254	5.3472	6.4175	5.9185
ENSGALG00000012522	PVALB	parvalbumin [Source:NCBI gene;Acc:396459]	-1.76638	0.0132851	Right-biased	27	17	31	118	97	59	6.5093	6.2445	6.4071	7.2634	7.4543	6.7622
ENSGALG00000047176	-	-	5.38661	0.0132851	Left-biased	8	0	14	0	0	0	5.9916	5.3472	6.0681	5.3472	5.3472	5.3472
ENSGALG00000050420	-	-	1.89363	0.0133057	Left-biased	25	32	22	6	12	5	6.4675	6.5621	6.2457	5.8098	6.1457	5.7743
ENSGALG00000035946	GUCY1A1	guanylate cyclase 1 soluble subunit alpha 1 [Source:HGNC Symbol;Acc:HGNC:4685]	-1.39219	0.0134031	Right-biased	300	151	184	593	467	880	8.5955	7.77	7.7136	8.952	9.1709	9.4748
ENSGALG00000014649	MBLAC2	metallo-beta-lactamase domain containing 2 [Source:NCBI gene;Acc:431565]	1.94918	0.0134036	Left-biased	129	284	67	12	51	77	7.6904	8.4443	6.8692	5.9986	6.9334	6.9462
ENSGALG00000020164	GAR1	GAR1 ribonucleoprotein [Source:HGNC Symbol;Acc:HGNC:14264]	1.25622	0.0135174	Left-biased	52	34	57	19	25	21	6.9242	6.5973	6.7599	6.163	6.4848	6.2126
ENSGALG00000029301	BMP2	bone morphogenetic protein 2 [Source:NCBI gene;Acc:378779]	1.01141	0.0135174	Left-biased	203	246	363	130	148	149	8.1556	8.2827	8.4333	7.3459	7.8583	7.4858
ENSGALG00000053511	APOLD1	apolipoprotein L domain containing 1 [Source:HGNC Symbol;Acc:HGNC:25268]	-1.12887	0.0135174	Right-biased	134	78	158	294	189	435	7.7274	7.1756	7.5683	8.1414	8.1133	8.6065
ENSGALG00000041640	TWIST1	twist family bHLH transcription factor 1 [Source:NCBI gene;Acc:395491]	-1.44832	0.0136008	Right-biased	17	17	36	70	65	68	6.2782	6.2445	6.4855	6.8633	7.1165	6.858
ENSGALG00000015026	-	TRAF3 interacting protein 2 [Source:NCBI gene;Acc:421752]	-0.689118	0.0137856	Right-biased	831	772	1413	2064	956	2491	9.8726	9.6758	10.1387	10.5815	10.102	10.8694
ENSGALG00000004350	WDR41	WD repeat domain 41 [Source:HGNC Symbol;Acc:HGNC:25601]	0.987617	0.0138382	Left-biased	241	196	184	169	102	85	8.3447	8.0367	7.7136	7.5824	7.4998	7.0193
ENSGALG00000003770	ANXA2	annexin A2 pseudogene 2 [Source:NCBI gene;Acc:396297]	-0.883036	0.0138671	Right-biased	2849	2301	3430	8052	3501	6642	11.5612	11.156	11.3571	12.4882	11.8968	12.2451
ENSGALG00000005470	PLPPR5	phospholipid phosphatase related 5 [Source:HGNC Symbol;Acc:HGNC:31703]	1.52197	0.0139596	Left-biased	63	110	88	63	28	11	7.067	7.47	7.0694	6.7915	6.5477	5.9779
ENSGALG00000003206	EEF1AKNMT	eEF1A lysine and N-terminal methyltransferase [Source:HGNC Symbol;Acc:HGNC:24248]	0.708887	0.0139806	Left-biased	498	640	918	535	367	472	9.2111	9.4331	9.5693	8.827	8.8738	8.7027
ENSGALG00000008677	VIM	vimentin [Source:NCBI gene;Acc:420519]	-0.662362	0.0140845	Right-biased	36114	25971	55045	88335	38772	82680	15.1892	14.6053	15.3192	15.9252	15.3378	15.8606
ENSGALG00000047622	-	-	3.02092	0.014118	Left-biased	30	10	5	5	0	2	6.5687	6.0399	5.7809	5.7698	5.3472	5.6179
ENSGALG00000001571	MYO1F	myosin IF [Source:NCBI gene;Acc:396187]	-1.56097	0.0141504	Right-biased	63	40	93	302	106	254	7.067	6.6963	7.1124	8.1705	7.5351	8.0086
ENSGALG00000010654	TRAPPC11	trafficking protein particle complex 11 [Source:NCBI gene;Acc:428748]	0.634897	0.0141504	Left-biased	739	570	802	637	367	535	9.7182	9.2855	9.3954	9.04	8.8738	8.8527
ENSGALG00000052696	-	-	2.54466	0.0141504	Left-biased	20	26	7	0	1	10	6.3541	6.448	5.8596	5.3472	5.5804	5.949
ENSGALG00000008416	-	-	3.52703	0.0143106	Left-biased	14	13	4	0	3	0	6.1946	6.1348	5.7354	5.3472	5.7503	5.3472
ENSGALG00000035602	ZNF536	zinc finger protein 536 [Source:HGNC Symbol;Acc:HGNC:29025]	1.94253	0.014322	Left-biased	228	176	299	14	58	127	8.2829	7.9246	8.2166	6.0499	7.0285	7.3442
ENSGALG00000012470	LYPD6	LY6/PLAUR domain containing 6 [Source:HGNC Symbol;Acc:HGNC:28751]	4.88603	0.0143226	Left-biased	2	7	6	0	0	0	5.6714	5.9284	5.8219	5.3472	5.3472	5.3472
ENSGALG00000020788	-	coiled-coil domain containing 141 [Source:NCBI gene;Acc:770766]	-1.7554	0.014535	Right-biased	35	24	50	59	118	220	6.6605	6.4067	6.6763	6.7483	7.6357	7.8604
ENSGALG00000007410	IGDCC4	immunoglobulin superfamily DCC subclass member 4 [Source:HGNC Symbol;Acc:HGNC:13770]	1.52423	0.0146827	Left-biased	81	157	138	38	41	65	7.2695	7.8087	7.4445	6.4865	6.7822	6.827
ENSGALG00000044466	-	receptor-interacting serine-threonine kinase 3 [Source:NCBI gene;Acc:415708]	-1.60866	0.0146827	Right-biased	24	34	24	176	33	94	6.4459	6.5973	6.2844	7.6206	6.6442	7.0966
ENSGALG00000032819	RNF41	ring finger protein 41 [Source:HGNC Symbol;Acc:HGNC:18401]	1.18369	0.0147205	Left-biased	323	219	305	136	167	93	8.6823	8.1553	8.2384	7.3852	7.9824	7.0882
ENSGALG00000001006	TP73	tumor protein p73 [Source:HGNC Symbol;Acc:HGNC:12003]	2.34586	0.0148614	Left-biased	30	41	37	26	0	0	6.5687	6.7119	6.5004	6.297	5.3472	5.3472
ENSGALG00000033198	MYO5C	myosin VC [Source:HGNC Symbol;Acc:HGNC:7604]	2.46609	0.0149716	Left-biased	94	30	48	36	3	0	7.3976	6.5255	6.6511	6.4575	5.7503	5.3472
ENSGALG00000044083	-	-	-2.56684	0.0151356	Right-biased	10	6	2	31	9	96	6.0662	5.8858	5.6221	6.3809	6.0409	7.1131
ENSGALG00000021772	gga-mir-202	gga-mir-202 [Source:miRBase;Acc:MI0003699]	1.2806	0.0151575	Left-biased	275	214	324	95	64	228	8.4946	8.1304	8.3053	7.0882	7.1043	7.8967
ENSGALG00000001163	NDEL1	nudE neurodevelopment protein 1-like 1 [Source:NCBI gene;Acc:417317]	-0.804404	0.0152176	Right-biased	342	266	491	876	400	908	8.7502	8.3701	8.7866	9.4414	8.9788	9.5151
ENSGALG00000030908	-	ATPase plasma membrane Ca2+ transporting 2 [Source:NCBI gene;Acc:415958]	-0.888856	0.0153445	Right-biased	361	680	664	1181	799	1563	8.815	9.511	9.1566	9.8304	9.8633	10.2328
ENSGALG00000012171	GPR39	G protein-coupled receptor 39 [Source:NCBI gene;Acc:424282]	1.70851	0.0153554	Left-biased	50	78	54	1	25	34	6.8962	7.1756	6.7248	5.5367	6.4848	6.4387
ENSGALG00000019384	MAPK12	mitogen-activated protein kinase 12 [Source:HGNC Symbol;Acc:HGNC:6874]	-0.592871	0.0153785	Right-biased	512	672	965	1197	839	1546	9.246	9.4958	9.6341	9.8481	9.928	10.2181
ENSGALG00000015154	TRPM6	transient receptor potential cation channel subfamily M member 6 [Source:HGNC Symbol;Acc:HGNC:17995]	-1.65567	0.0155392	Right-biased	63	66	37	252	126	245	7.067	7.0444	6.5004	7.978	7.6988	7.9709
ENSGALG00000011041	DNAJC6	DnaJ heat shock protein family (Hsp40) member C6 [Source:NCBI gene;Acc:424698]	-1.60108	0.0155882	Right-biased	43	15	45	137	45	186	6.7925	6.1917	6.6122	7.3917	6.8452	7.6941
ENSGALG00000028294	-	-	2.89364	0.0155882	Left-biased	21	13	8	0	6	0	6.3779	6.1348	5.8945	5.3472	5.9154	5.3472
ENSGALG00000045414	-	-	2.67188	0.0156794	Left-biased	136	226	63	61	19	0	7.7419	8.1895	6.8267	6.7701	6.3449	5.3472
ENSGALG00000006989	-	heparan sulfate glucosamine 3-O-sulfotransferase 1-like [Source:NCBI gene;Acc:423822]	1.07245	0.0159915	Left-biased	363	236	290	235	89	175	8.8217	8.2369	8.1832	7.9058	7.3779	7.6355
ENSGALG00000001161	FLI1	Fli-1 proto-oncogene, ETS transcription factor [Source:NCBI gene;Acc:419723]	-0.817393	0.0160196	Right-biased	1352	997	2102	3986	2046	2646	10.5274	10.0134	10.6781	11.4943	11.1433	10.9529
ENSGALG00000006490	SCN3B	sodium voltage-gated channel beta subunit 3 [Source:HGNC Symbol;Acc:HGNC:20665]	-1.73285	0.0160196	Right-biased	119	46	188	675	310	297	7.6132	6.7867	7.7346	9.1118	8.6718	8.1756
ENSGALG00000015216	SYK	spleen associated tyrosine kinase [Source:NCBI gene;Acc:427272]	2.33748	0.0161353	Left-biased	39	61	72	5	22	6	6.7285	6.9851	6.92	5.7698	6.4175	5.8147
ENSGALG00000026989	HOXA7	homeobox A7 [Source:NCBI gene;Acc:395290]	-0.807744	0.0161353	Right-biased	774	1012	1368	2238	1283	2680	9.7789	10.0333	10.0953	10.6924	10.4998	10.9706
ENSGALG00000008092	NXT2	nuclear transport factor 2 like export factor 2 [Source:NCBI gene;Acc:422346]	0.645896	0.0161576	Left-biased	1810	1053	1568	1156	864	1177	10.9285	10.0864	10.2788	9.8022	9.967	9.8541
ENSGALG00000011962	NDNF	neuron derived neurotrophic factor [Source:HGNC Symbol;Acc:HGNC:26256]	-0.767693	0.0161576	Right-biased	1495	1079	1879	3628	1941	2969	10.665	10.1191	10.5246	11.3625	11.07	11.1127
ENSGALG00000051025	-	-	-1.41155	0.0161576	Right-biased	33	22	60	98	66	176	6.6248	6.3634	6.7938	7.1125	7.1286	7.641
ENSGALG00000029788	CCK	cholecystokinin [Source:NCBI gene;Acc:414884]	-1.52384	0.0161683	Right-biased	34	35	51	146	82	161	6.6428	6.6145	6.6886	7.4482	7.3071	7.5571
ENSGALG00000009687	KCNK2	potassium two pore domain channel subfamily K member 2 [Source:HGNC Symbol;Acc:HGNC:6277]	4.81474	0.0161738	Left-biased	11	2	0	0	0	0	6.1006	5.6594	5.3472	5.3472	5.3472	5.3472
ENSGALG00000054252	TM4SF1	transmembrane 4 L six family member 1 [Source:NCBI gene;Acc:425046]	1.25604	0.0161738	Left-biased	187	233	286	229	63	47	8.0675	8.2228	8.1681	7.8794	7.092	6.6197
ENSGALG00000030899	ATXN7L3	ataxin 7 like 3 [Source:HGNC Symbol;Acc:HGNC:25416]	2.95927	0.0162606	Left-biased	19	10	7	0	5	0	6.3295	6.0399	5.8596	5.3472	5.8664	5.3472
ENSGALG00000014540	KANSL3	KAT8 regulatory NSL complex subunit 3 [Source:HGNC Symbol;Acc:HGNC:25473]	0.67801	0.0162863	Left-biased	252	300	347	269	157	203	8.395	8.5072	8.3822	8.0465	7.9185	7.7798
ENSGALG00000038757	RBMS2	RNA binding motif single stranded interacting protein 2 [Source:HGNC Symbol;Acc:HGNC:9909]	1.32018	0.0162863	Left-biased	50	48	63	34	26	10	6.8962	6.8153	6.8267	6.4277	6.5062	5.949
ENSGALG00000039222	DPY19L4	dpy-19 like 4 [Source:HGNC Symbol;Acc:HGNC:27829]	1.33168	0.0163372	Left-biased	162	116	239	80	96	34	7.9176	7.5184	7.9772	6.9585	7.445	6.4387
ENSGALG00000014910	COLEC12	collectin subfamily member 12 [Source:NCBI gene;Acc:421061]	1.2917	0.0163562	Left-biased	907	594	1157	388	402	368	9.9887	9.3378	9.8723	8.4497	8.985	8.4137
ENSGALG00000015949	ASRGL1	asparaginase and isoaspartyl peptidase 1 [Source:HGNC Symbol;Acc:HGNC:16448]	-0.666667	0.0164125	Right-biased	549	716	880	1469	766	1629	9.3344	9.5778	9.5146	10.1207	9.8076	10.2886
ENSGALG00000002428	ZP2	zona pellucida glycoprotein 2 [Source:NCBI gene;Acc:427006]	4.53742	0.0164198	Left-biased	4	0	8	0	0	0	5.8048	5.3472	5.8945	5.3472	5.3472	5.3472
ENSGALG00000053806	-	-	2.7031	0.0165305	Left-biased	63	104	52	39	3	0	7.067	7.4197	6.7008	6.5006	5.7503	5.3472
ENSGALG00000029968	GADD45B	growth arrest and DNA damage inducible beta [Source:HGNC Symbol;Acc:HGNC:4096]	-1.0506	0.0165397	Right-biased	86	138	187	520	196	237	7.3203	7.682	7.7294	8.7927	8.1525	7.9365
ENSGALG00000016292	-	-	4.50827	0.0166164	Left-biased	7	8	7	0	1	0	5.9506	5.9679	5.8596	5.3472	5.5804	5.3472
ENSGALG00000053961	-	-	2.17909	0.0166164	Left-biased	43	67	66	12	26	0	6.7925	7.0559	6.8587	5.9986	6.5062	5.3472
ENSGALG00000033783	FER1L6	fer-1 like family member 6 [Source:HGNC Symbol;Acc:HGNC:28065]	4.77537	0.0166629	Left-biased	4	3	7	0	0	0	5.8048	5.7291	5.8596	5.3472	5.3472	5.3472
ENSGALG00000054638	-	-	3.37839	0.0166629	Left-biased	25	33	10	1	5	1	6.4675	6.5798	5.9583	5.5367	5.8664	5.5388
ENSGALG00000032079	CYTB	cytochrome b [Source:NCBI gene;Acc:39116918]	-0.934273	0.016665	Right-biased	29855	44454	88496	127965	71899	137529	14.9153	15.3788	16.0031	16.4593	16.2275	16.594
ENSGALG00000011476	SEPTIN11	septin 11 [Source:HGNC Symbol;Acc:HGNC:25589]	-0.71265	0.0169152	Right-biased	1165	1265	1615	2985	1333	3328	10.325	10.3334	10.3188	11.0905	10.552	11.2717
ENSGALG00000053025	-	MAX dimerization protein 3 [Source:NCBI gene;Acc:427629]	1.44227	0.0169255	Left-biased	47	131	102	27	22	68	6.8529	7.6321	7.1863	6.3145	6.4175	6.858
ENSGALG00000006241	-	tubulin alpha-3 chain-like [Source:NCBI gene;Acc:425049]	2.19326	0.0169904	Left-biased	1066	2268	815	701	297	52	10.2051	11.1359	9.4159	9.159	8.6214	6.6815
ENSGALG00000040360	DUSP1	dual specificity phosphatase 1 [Source:NCBI gene;Acc:374192]	-0.992451	0.0170647	Right-biased	489	1016	1131	1921	1100	2897	9.1882	10.0386	9.8423	10.4835	10.2909	11.0786
ENSGALG00000036466	-	unconventional myosin-X-like [Source:NCBI gene;Acc:101749223]	1.14025	0.0171662	Left-biased	381	449	600	252	239	201	8.8802	8.9878	9.0306	7.978	8.3715	7.77
ENSGALG00000008040	-	putative acyl-CoA dehydrogenase AidB-like [Source:NCBI gene;Acc:417013]	-1.03616	0.0172222	Right-biased	61	61	102	262	74	194	7.0423	6.9851	7.1863	8.0187	7.221	7.7351
ENSGALG00000054364	-	SKI/DACH domain-containing protein 1-like [Source:NCBI gene;Acc:107055293]	-2.03231	0.0172222	Right-biased	16	5	14	73	53	30	6.2513	5.8393	6.0681	6.8927	6.9614	6.3753
ENSGALG00000014324	SLC2A14	solute carrier family 2 member 14 [Source:NCBI gene;Acc:396517]	0.697823	0.0172916	Left-biased	2052	2872	2833	1888	1283	2223	11.1025	11.4657	11.0905	10.4599	10.4998	10.7126
ENSGALG00000051154	-	-	4.41011	0.0172916	Left-biased	13	3	4	0	1	0	6.1646	5.7291	5.7354	5.3472	5.5804	5.3472
ENSGALG00000006239	-	-	3.25505	0.0174795	Left-biased	25	68	30	0	12	0	6.4675	7.0673	6.3906	5.3472	6.1457	5.3472
ENSGALG00000032789	TBX18	T-box 18 [Source:NCBI gene;Acc:395104]	-1.3625	0.0174795	Right-biased	287	188	307	642	572	1040	8.5439	7.993	8.2456	9.0496	9.4279	9.6914
ENSGALG00000025747	NQO2	N-ribosyldihydronicotinamide:quinone reductase 2 [Source:HGNC Symbol;Acc:HGNC:7856]	-0.618242	0.0174856	Right-biased	209	247	295	435	303	556	8.1872	8.2872	8.2019	8.5816	8.6449	8.8994
ENSGALG00000027483	GLRX	glutaredoxin [Source:NCBI gene;Acc:396069]	-1.34898	0.0175506	Right-biased	49	46	84	213	90	214	6.882	6.7867	7.0338	7.8064	7.3877	7.8325
ENSGALG00000032840	-	-	-1.38279	0.0175506	Right-biased	72	27	64	140	125	212	7.1724	6.468	6.8375	7.4108	7.6911	7.8231
ENSGALG00000034168	WNT5A	Wnt family member 5A [Source:NCBI gene;Acc:395703]	-1.25288	0.0175746	Right-biased	245	378	222	694	570	1056	8.3632	8.7789	7.9011	9.1465	9.4234	9.7114
ENSGALG00000027330	SYNPO	synaptopodin [Source:HGNC Symbol;Acc:HGNC:30672]	-1.13248	0.0176017	Right-biased	35	32	74	123	52	174	6.6605	6.5621	6.9398	7.2984	6.9475	7.6301
ENSGALG00000010806	RIN3	Ras and Rab interactor 3 [Source:HGNC Symbol;Acc:HGNC:18751]	-1.0659	0.0176164	Right-biased	145	130	323	648	223	532	7.8053	7.6248	8.3019	9.0611	8.294	8.846
ENSGALG00000013993	VNN1	vanin 1 [Source:NCBI gene;Acc:421702]	-1.9163	0.0176164	Right-biased	17	5	13	37	31	84	6.2782	5.8393	6.0424	6.4721	6.6067	7.0104
ENSGALG00000009512	TFPI2	tissue factor pathway inhibitor 2 [Source:HGNC Symbol;Acc:HGNC:11761]	-1.07086	0.0176816	Right-biased	1930	3141	3537	12467	2430	6459	11.0174	11.5913	11.4001	13.1117	11.3833	12.2055
ENSGALG00000011571	AGPAT4	1-acylglycerol-3-phosphate O-acyltransferase 4 [Source:HGNC Symbol;Acc:HGNC:20885]	0.80354	0.0176903	Left-biased	1049	973	1393	833	635	673	10.1834	9.9809	10.1195	9.377	9.5625	9.1348
ENSGALG00000016001	LZTS3	leucine zipper tumor suppressor family member 3 [Source:HGNC Symbol;Acc:HGNC:30139]	4.55258	0.0176903	Left-biased	8	13	27	0	2	0	5.9916	6.1348	6.3391	5.3472	5.6767	5.3472
ENSGALG00000053016	-	-	2.04103	0.0176903	Left-biased	35	44	63	23	13	1	6.6605	6.7574	6.8267	6.2423	6.1775	5.5388
ENSGALG00000003419	-	M-phase phosphoprotein 9 [Source:NCBI gene;Acc:416829]	0.777724	0.0177044	Left-biased	287	315	317	216	194	179	8.5439	8.5637	8.281	7.8204	8.1414	7.6571
ENSGALG00000007786	DOK5	docking protein 5 [Source:HGNC Symbol;Acc:HGNC:16173]	-1.03246	0.0177044	Right-biased	641	922	1289	2532	1306	2698	9.533	9.9094	10.0158	10.8624	10.5241	10.9798
ENSGALG00000004272	ASB1	ankyrin repeat and SOCS box containing 1 [Source:HGNC Symbol;Acc:HGNC:16011]	2.19395	0.0177189	Left-biased	24	49	45	6	19	0	6.4459	6.8293	6.6122	5.8098	6.3449	5.3472
ENSGALG00000012941	-	cadherin 12 [Source:NCBI gene;Acc:420912]	2.01179	0.0177189	Left-biased	38	53	29	14	10	10	6.712	6.8836	6.3738	6.0499	6.0777	5.949
ENSGALG00000035743	-	ATPase secretory pathway Ca2+ transporting 2 [Source:NCBI gene;Acc:100859316]	2.98215	0.0177189	Left-biased	8	14	14	3	2	0	5.9916	6.1638	6.0681	5.675	5.6767	5.3472
ENSGALG00000047550	-	-	1.33818	0.0177189	Left-biased	262	267	417	193	105	115	8.4392	8.3743	8.5933	7.7092	7.5264	7.2597
ENSGALG00000003771	SIN3B	SIN3 transcription regulator family member B [Source:HGNC Symbol;Acc:HGNC:19354]	-0.978242	0.0177603	Right-biased	123	132	245	524	220	354	7.6446	7.6394	8.0031	8.802	8.279	8.3699
ENSGALG00000009945	CPM	carboxypeptidase M [Source:NCBI gene;Acc:417843]	0.892352	0.0178094	Left-biased	653	1141	1381	619	540	686	9.557	10.1941	10.1079	9.0046	9.3544	9.1587
ENSGALG00000003507	TECPR1	tectonin beta-propeller repeat containing 1 [Source:HGNC Symbol;Acc:HGNC:22214]	1.0723	0.0178362	Left-biased	87	177	153	62	85	63	7.3302	7.9304	7.5385	6.7808	7.3379	6.8058
ENSGALG00000037939	ADGRG1	adhesion G protein-coupled receptor G1 [Source:HGNC Symbol;Acc:HGNC:4512]	1.04127	0.0178601	Left-biased	442	813	1269	648	296	397	9.0622	9.7435	9.9949	9.0611	8.6174	8.5004
ENSGALG00000006174	VSTM4	V-set and transmembrane domain containing 4 [Source:HGNC Symbol;Acc:HGNC:26470]	-0.651504	0.0179826	Right-biased	1146	938	1235	2578	1417	1919	10.3027	9.9323	9.9588	10.8873	10.6357	10.5112
ENSGALG00000006270	SCNN1G	sodium channel epithelial 1 gamma subunit [Source:HGNC Symbol;Acc:HGNC:10602]	3.33356	0.0181333	Left-biased	33	18	21	0	7	0	6.6248	6.2697	6.2257	5.3472	5.9603	5.3472
ENSGALG00000026846	JMJD7	jumonji domain containing 7 [Source:NCBI gene;Acc:423221]	-0.950391	0.0181333	Right-biased	170	227	308	400	300	833	7.9674	8.1943	8.2492	8.4845	8.6332	9.4043
ENSGALG00000026661	MSRB3	methionine sulfoxide reductase B3 [Source:NCBI gene;Acc:417833]	-1.10228	0.0181442	Right-biased	125	181	287	477	195	782	7.66	7.9535	8.1719	8.6899	8.1469	9.3238
ENSGALG00000002656	CRK	CRK proto-oncogene, adaptor protein [Source:NCBI gene;Acc:107054794]	1.42	0.0181495	Left-biased	143	123	178	77	75	22	7.7915	7.5727	7.6815	6.9307	7.2321	6.2324
ENSGALG00000009446	LSMEM1	leucine rich single-pass membrane protein 1 [Source:HGNC Symbol;Acc:HGNC:22036]	4.92918	0.0181565	Left-biased	4	7	4	0	0	0	5.8048	5.9284	5.7354	5.3472	5.3472	5.3472
ENSGALG00000016415	MAP7D2	MAP7 domain containing 2 [Source:HGNC Symbol;Acc:HGNC:25899]	-1.37704	0.0181681	Right-biased	125	96	234	427	234	661	7.66	7.3495	7.9553	8.56	8.3478	9.1123
ENSGALG00000028197	IQCK	IQ motif containing K [Source:HGNC Symbol;Acc:HGNC:28556]	-1.42975	0.0181681	Right-biased	331	53	735	1190	756	1231	8.7113	6.8836	9.2844	9.8404	9.7903	9.9135
ENSGALG00000003124	BRF2	BRF2 RNA polymerase III transcription initiation factor subunit [Source:HGNC Symbol;Acc:HGNC:17298]	0.835239	0.0184149	Left-biased	97	190	225	97	95	117	7.4255	8.004	7.9148	7.1044	7.4356	7.2742
ENSGALG00000003624	KLHL10	kelch like family member 10 [Source:NCBI gene;Acc:420033]	2.75197	0.0184473	Left-biased	24	32	33	16	0	0	6.4459	6.5621	6.4393	6.0973	5.3472	5.3472
ENSGALG00000044995	-	-	1.64877	0.0184473	Left-biased	271	616	277	327	56	72	8.4778	9.3842	8.1336	8.2576	7.0021	6.898
ENSGALG00000052094	-	-	-2.97742	0.0184473	Right-biased	2	5	6	76	19	22	5.6714	5.8393	5.8219	6.9213	6.3449	6.2324
ENSGALG00000011894	CYP2D6	cytochrome P450 family 2 subfamily D member 6 [Source:NCBI gene;Acc:417981]	-1.17293	0.0184752	Right-biased	189	258	344	1069	323	660	8.0789	8.3358	8.3724	9.6995	8.7205	9.1105
ENSGALG00000010798	DHCR24	24-dehydrocholesterol reductase [Source:NCBI gene;Acc:424661]	0.951836	0.0185378	Left-biased	1304	1638	2410	979	1002	939	10.4781	10.6859	10.8664	9.5849	10.1651	9.5585
ENSGALG00000006119	SAXO2	stabilizer of axonemal microtubules 2 [Source:HGNC Symbol;Acc:HGNC:33727]	-1.48969	0.0185974	Right-biased	30	15	30	100	68	65	6.5687	6.1917	6.3906	7.1284	7.1524	6.827
ENSGALG00000053964	GIMAP1-GIMAP5	Gallus gallus GIMAP1-GIMAP5 readthrough (GIMAP1-GIMAP5), mRNA. [Source:RefSeq mRNA;Acc:NM_001369065]	-1.42871	0.0185974	Right-biased	60	157	300	772	261	488	7.0298	7.8087	8.2203	9.2804	8.4716	8.7423
ENSGALG00000052663	-	-	-2.07844	0.0190157	Right-biased	64	90	107	489	78	765	7.0792	7.2942	7.2255	8.7193	7.2648	9.2959
ENSGALG00000010595	GPR65	G protein-coupled receptor 65 [Source:HGNC Symbol;Acc:HGNC:4517]	5.00954	0.0190976	Left-biased	13	11	6	1	0	0	6.1646	6.073	5.8219	5.5367	5.3472	5.3472
ENSGALG00000008326	-	synaptotagmin-like protein 2-like [Source:NCBI gene;Acc:422353]	2.52856	0.0191302	Left-biased	12	29	10	0	9	0	6.1333	6.5067	5.9583	5.3472	6.0409	5.3472
ENSGALG00000006629	RBP4A	retinol binding protein 4 A, plasma [Source:NCBI gene;Acc:396166]	2.02146	0.0191455	Left-biased	58	50	80	0	27	19	7.0042	6.8431	6.9971	5.3472	6.5272	6.1715
ENSGALG00000038636	LAPTM5	lysosomal protein transmembrane 5 [Source:HGNC Symbol;Acc:HGNC:29612]	-1.13233	0.0191547	Right-biased	781	778	892	2015	1330	2799	9.7907	9.6859	9.5321	10.5486	10.549	11.0308
ENSGALG00000048739	-	-	3.16164	0.0191739	Left-biased	15	27	11	0	6	0	6.2234	6.468	5.9876	5.3472	5.9154	5.3472
ENSGALG00000010207	LARP1B	La ribonucleoprotein domain family member 1B [Source:HGNC Symbol;Acc:HGNC:24704]	1.24197	0.0191786	Left-biased	263	252	251	64	158	117	8.4435	8.3095	8.0286	6.802	7.925	7.2742
ENSGALG00000042086	-	-	2.62288	0.0191786	Left-biased	63	32	69	0	23	1	7.067	6.5621	6.8898	5.3472	6.4405	5.5388
ENSGALG00000048624	SGPP2	sphingosine-1-phosphate phosphatase 2 [Source:HGNC Symbol;Acc:HGNC:19953]	4.56204	0.0191786	Left-biased	0	0	13	0	0	0	5.3472	5.3472	6.0424	5.3472	5.3472	5.3472
ENSGALG00000014695	CLCN1	chloride voltage-gated channel 1 [Source:HGNC Symbol;Acc:HGNC:2019]	3.5587	0.01923	Left-biased	19	26	13	0	0	6	6.3295	6.448	6.0424	5.3472	5.3472	5.8147
ENSGALG00000047067	-	-	2.46993	0.0192465	Left-biased	14	53	20	0	15	0	6.1946	6.8836	6.2051	5.3472	6.2372	5.3472
ENSGALG00000023411	CD180	CD180 molecule [Source:HGNC Symbol;Acc:HGNC:6726]	-2.55615	0.0192594	Right-biased	17	6	23	181	20	123	6.2782	5.8858	6.2653	7.6473	6.3698	7.3167
ENSGALG00000002371	RUSC2	RUN and SH3 domain containing 2 [Source:HGNC Symbol;Acc:HGNC:23625]	-1.71913	0.0193329	Right-biased	54	16	42	192	83	155	6.9515	6.2185	6.5718	7.7042	7.3175	7.5219
ENSGALG00000044726	SNAPC4	small nuclear RNA activating complex polypeptide 4 [Source:HGNC Symbol;Acc:HGNC:11137]	0.887696	0.0193687	Left-biased	182	278	342	193	148	126	8.0388	8.42	8.3658	7.7092	7.8583	7.3374
ENSGALG00000012757	PMCH	pro-melanin concentrating hormone [Source:NCBI gene;Acc:418091]	1.80745	0.0194439	Left-biased	101	40	75	7	40	15	7.4617	6.6963	6.9495	5.8465	6.7659	6.0817
ENSGALG00000015348	ALCAM	activated leukocyte cell adhesion molecule [Source:NCBI gene;Acc:396092]	-1.21523	0.0194859	Right-biased	544	326	606	1398	784	1740	9.3228	8.6037	9.0429	10.0544	9.8382	10.3779
ENSGALG00000044207	REC114	REC114 meiotic recombination protein [Source:HGNC Symbol;Acc:HGNC:25065]	3.38366	0.0194859	Left-biased	9	17	2	0	3	0	6.03	6.2445	5.6221	5.3472	5.7503	5.3472
ENSGALG00000006838	-	melanotransferrin-like [Source:NCBI gene;Acc:416959]	-0.666195	0.0195705	Right-biased	520	631	882	1278	717	1646	9.2656	9.4149	9.5175	9.9348	9.7208	10.3027
ENSGALG00000037533	-	-	-1.82671	0.0195705	Right-biased	31	16	38	117	83	135	6.5878	6.2185	6.5151	7.2563	7.3175	7.3975
ENSGALG00000013911	ZC3HAV1	zinc finger CCCH-type containing, antiviral 1 [Source:NCBI gene;Acc:426315]	0.78027	0.0198429	Left-biased	423	554	688	507	299	258	9.008	9.2495	9.2011	8.7624	8.6293	8.025
ENSGALG00000033634	TDRD5	tudor domain containing 5 [Source:HGNC Symbol;Acc:HGNC:20614]	1.36052	0.0198721	Left-biased	166	442	218	137	62	182	7.9427	8.9685	7.8825	7.3917	7.0796	7.6731
ENSGALG00000005418	FRRS1	ferric chelate reductase 1 [Source:HGNC Symbol;Acc:HGNC:27622]	0.943375	0.0200591	Left-biased	1251	925	1290	901	661	406	10.4216	9.9137	10.0168	9.4776	9.6146	8.5263
ENSGALG00000041955	LRRC56	leucine rich repeat containing 56 [Source:HGNC Symbol;Acc:HGNC:25430]	2.56312	0.0201238	Left-biased	5	21	15	0	7	0	5.8582	6.3409	6.0929	5.3472	5.9603	5.3472
ENSGALG00000034458	S100A1	S100 calcium binding protein A1 [Source:NCBI gene;Acc:100858258]	-1.82138	0.020261	Right-biased	14	8	23	86	40	50	6.1946	5.9679	6.2653	7.0121	6.7659	6.6572
ENSGALG00000010013	EDNRA	endothelin receptor type A [Source:NCBI gene;Acc:373908]	0.590884	0.0205191	Left-biased	6902	6744	8393	6495	3908	6133	12.815	12.6734	12.6217	12.1831	12.0523	12.1321
ENSGALG00000043026	-	peripheral-type benzodiazepine receptor-associated protein 1-like [Source:NCBI gene;Acc:107057437]	-1.13586	0.0205814	Right-biased	40	42	46	163	46	122	6.7449	6.7273	6.6254	7.5487	6.8603	7.3097
ENSGALG00000041553	-	-	-1.13496	0.0206713	Right-biased	77	82	76	213	105	287	7.2273	7.2164	6.9592	7.8064	7.5264	8.1385
ENSGALG00000017023	NEK5	NIMA related kinase 5 [Source:HGNC Symbol;Acc:HGNC:7748]	2.33541	0.0207765	Left-biased	4	17	44	5	5	3	5.8048	6.2445	6.5989	5.7698	5.8664	5.6785
ENSGALG00000027629	GNG2	G protein subunit gamma 2 [Source:NCBI gene;Acc:423581]	-0.694395	0.0207802	Right-biased	1212	2343	2793	4577	2275	4671	10.3786	11.1812	11.0707	11.6886	11.2912	11.7473
ENSGALG00000033183	GABRQ	gamma-aminobutyric acid (GABA) A receptor, theta [Source:NCBI gene;Acc:396288]	-4.04496	0.0208846	Right-biased	4	0	0	69	14	0	5.8048	5.3472	5.3472	6.8533	6.2079	5.3472
ENSGALG00000005086	PLAU	plasminogen activator, urokinase [Source:NCBI gene;Acc:396424]	-1.39323	0.0209354	Right-biased	102	83	194	666	172	294	7.4705	7.2264	7.7655	9.0951	8.0132	8.1645
ENSGALG00000000775	CTSS	cathepsin S [Source:NCBI gene;Acc:425657]	-1.22198	0.0210261	Right-biased	370	291	456	1045	651	1251	8.8447	8.4722	8.6984	9.6698	9.5948	9.9348
ENSGALG00000030075	-	IgGFc-binding protein-like [Source:NCBI gene;Acc:429249]	-2.90496	0.021181	Right-biased	9	0	9	40	5	119	6.03	5.3472	5.9273	6.5146	5.8664	7.2885
ENSGALG00000014811	SMCHD1	structural maintenance of chromosomes flexible hinge domain containing 1 [Source:HGNC Symbol;Acc:HGNC:29090]	0.712442	0.0211939	Left-biased	871	661	863	633	427	590	9.9349	9.4745	9.4894	9.0322	9.0594	8.9719
ENSGALG00000033339	FIGNL2	fidgetin like 2 [Source:HGNC Symbol;Acc:HGNC:13287]	2.0054	0.0213226	Left-biased	31	47	38	13	17	0	6.5878	6.8011	6.5151	6.0248	6.2928	5.3472
ENSGALG00000016144	TMPRSS2	transmembrane serine protease 2 [Source:HGNC Symbol;Acc:HGNC:11876]	2.3306	0.0213825	Left-biased	12	22	58	0	16	0	6.1333	6.3634	6.7713	5.3472	6.2655	5.3472
ENSGALG00000036204	-	-	5.59181	0.0215458	Left-biased	0	18	6	0	0	0	5.3472	6.2697	5.8219	5.3472	5.3472	5.3472
ENSGALG00000043052	CD1B	CD1b molecule [Source:NCBI gene;Acc:425802]	-1.42233	0.0215747	Right-biased	27	17	30	120	50	55	6.5093	6.2445	6.3906	7.2775	6.9192	6.7168
ENSGALG00000010229	ABCD4	ATP binding cassette subfamily D member 4 [Source:HGNC Symbol;Acc:HGNC:68]	-0.736576	0.0220373	Right-biased	514	608	804	1057	889	1608	9.251	9.3675	9.3985	9.6847	10.0049	10.2711
ENSGALG00000001058	ARHGEF16	Rho guanine nucleotide exchange factor 16 [Source:HGNC Symbol;Acc:HGNC:15515]	0.934319	0.0221834	Left-biased	92	94	165	99	59	41	7.3787	7.3313	7.609	7.1205	7.0415	6.5403
ENSGALG00000017644	COTL1	coactosin like F-actin binding protein 1 [Source:NCBI gene;Acc:768420]	-0.646775	0.0224557	Right-biased	3074	2691	3856	6857	4448	5438	11.668	11.3745	11.5211	12.26	12.2357	11.9619
ENSGALG00000000442	KCNA2	potassium voltage-gated channel subfamily A member 2 [Source:NCBI gene;Acc:395117]	1.56364	0.0224866	Left-biased	76	35	88	13	35	21	7.2165	6.6145	7.0694	6.0248	6.6805	6.2126
ENSGALG00000001109	GTSF1	gametocyte specific factor 1 [Source:HGNC Symbol;Acc:HGNC:26565]	1.3735	0.0224866	Left-biased	1916	2899	1474	1312	989	388	11.0073	11.4788	10.1955	9.9697	10.1475	8.4741
ENSGALG00000009135	PLEKHA3	pleckstrin homology domain containing A3 [Source:NCBI gene;Acc:424128]	1.04776	0.0225089	Left-biased	235	207	254	205	98	77	8.3165	8.0947	8.0411	7.7684	7.4635	6.9462
ENSGALG00000012361	NIN	ninein [Source:HGNC Symbol;Acc:HGNC:14906]	1.34179	0.0225089	Left-biased	127	219	189	74	111	30	7.6753	8.1553	7.7398	6.9023	7.578	6.3753
ENSGALG00000041635	CAMK2D	calcium/calmodulin dependent protein kinase II delta [Source:NCBI gene;Acc:422688]	0.70004	0.0225089	Left-biased	760	558	946	751	354	468	9.7549	9.2586	9.6082	9.2455	8.8302	8.6926
ENSGALG00000030998	MTA2	metastasis associated 1 family member 2 [Source:HGNC Symbol;Acc:HGNC:7411]	0.963189	0.0225317	Left-biased	415	527	621	518	141	275	8.9845	9.1866	9.0732	8.7881	7.8095	8.0926
ENSGALG00000043167	TNFRSF11B	TNF receptor superfamily member 11b [Source:NCBI gene;Acc:378803]	1.01778	0.0228663	Left-biased	443	464	735	191	323	331	9.065	9.0282	9.2844	7.6991	8.7205	8.2947
ENSGALG00000043642	ANLN	anillin actin binding protein [Source:HGNC Symbol;Acc:HGNC:14082]	0.639481	0.0229274	Left-biased	1783	1624	1880	1589	1071	1133	10.9077	10.6741	10.5253	10.2262	10.2548	9.8038
ENSGALG00000032937	DLGAP2	DLG associated protein 2 [Source:HGNC Symbol;Acc:HGNC:2906]	-1.35413	0.0229946	Right-biased	38	26	45	74	102	124	6.712	6.448	6.6122	6.9023	7.4998	7.3236
ENSGALG00000003821	RAMP1	receptor activity modifying protein 1 [Source:HGNC Symbol;Acc:HGNC:9843]	1.25854	0.0229957	Left-biased	172	326	490	295	70	102	7.9796	8.6037	8.7842	8.1451	7.1757	7.1613
ENSGALG00000028262	-	prickle planar cell polarity protein 4 [Source:NCBI gene;Acc:100859351]	1.65211	0.0231826	Left-biased	99	73	145	64	37	7	7.4437	7.1226	7.4892	6.802	6.7155	5.8518
ENSGALG00000043089	VWCE	von Willebrand factor C and EGF domains [Source:HGNC Symbol;Acc:HGNC:26487]	1.20246	0.0231974	Left-biased	51	56	85	57	18	19	6.9103	6.9228	7.0428	6.726	6.3192	6.1715
ENSGALG00000012425	FERMT2	fermitin family member 2 [Source:HGNC Symbol;Acc:HGNC:15767]	-0.649963	0.0233111	Right-biased	1118	1333	1928	3500	1603	2620	10.2693	10.4045	10.5598	11.3123	10.8052	10.9392
ENSGALG00000046975	-	-	4.12957	0.0234502	Left-biased	8	2	26	0	2	0	5.9916	5.6594	6.3213	5.3472	5.6767	5.3472
ENSGALG00000004009	DHRS13	dehydrogenase/reductase 13 [Source:HGNC Symbol;Acc:HGNC:28326]	-1.09257	0.0236283	Right-biased	86	60	63	191	129	191	7.3203	6.9729	6.8267	7.6991	7.7217	7.7199
ENSGALG00000007485	TFRC	transferrin receptor [Source:NCBI gene;Acc:396191]	0.750012	0.0238259	Left-biased	414	495	625	460	212	362	8.9815	9.1084	9.0811	8.647	8.2381	8.3951
ENSGALG00000001889	CARD9	caspase recruitment domain family member 9 [Source:HGNC Symbol;Acc:HGNC:16391]	-0.914866	0.0245531	Right-biased	98	101	187	304	177	324	7.4346	7.3939	7.7294	8.1777	8.0434	8.271
ENSGALG00000006563	SEMA3D	semaphorin 3D [Source:NCBI gene;Acc:396332]	-1.06408	0.0245531	Right-biased	1736	2279	3422	7447	2674	7679	10.8708	11.1426	11.3538	12.3772	11.5174	12.4512
ENSGALG00000006346	CXCL14	C-X-C motif chemokine ligand 14 [Source:NCBI gene;Acc:395451]	1.44799	0.0247401	Left-biased	1347	6098	6801	2965	923	1983	10.5223	12.5301	12.3225	11.0811	10.055	10.556
ENSGALG00000047653	-	-	-1.38435	0.0247401	Right-biased	17	21	46	101	35	111	6.2782	6.3409	6.6254	7.1363	6.6805	7.2303
ENSGALG00000016896	ABCC4	ATP binding cassette subfamily C member 4 [Source:NCBI gene;Acc:418791]	1.53986	0.0248982	Left-biased	129	161	160	39	41	95	7.6904	7.8339	7.5801	6.5006	6.7822	7.1049
ENSGALG00000040475	ATMIN	ATM interactor [Source:HGNC Symbol;Acc:HGNC:29034]	2.21116	0.0250774	Left-biased	27	66	33	7	20	0	6.5093	7.0444	6.4393	5.8465	6.3698	5.3472
ENSGALG00000046353	-	SUN domain-containing protein 3-like [Source:NCBI gene;Acc:428505]	2.41299	0.0251281	Left-biased	123	329	95	97	26	0	7.6446	8.6144	7.1292	7.1044	6.5062	5.3472
ENSGALG00000008996	ANKEF1	ankyrin repeat and EF-hand domain containing 1 [Source:HGNC Symbol;Acc:HGNC:15803]	2.27777	0.0252863	Left-biased	23	14	16	6	6	0	6.4238	6.1638	6.1168	5.8098	5.9154	5.3472
ENSGALG00000038873	-	-	2.67563	0.0252863	Left-biased	23	20	10	3	6	0	6.4238	6.3179	5.9583	5.675	5.9154	5.3472
ENSGALG00000002532	GJA4	gap junction protein alpha 4 [Source:NCBI gene;Acc:404529]	1.6109	0.0253129	Left-biased	238	97	191	127	50	20	8.3307	7.3585	7.7502	7.3258	6.9192	6.1923
ENSGALG00000033638	SLC26A7	solute carrier family 26 member 7 [Source:HGNC Symbol;Acc:HGNC:14467]	2.81063	0.0253293	Left-biased	17	12	31	0	8	0	6.2782	6.1046	6.4071	5.3472	6.0019	5.3472
ENSGALG00000021637	WDR18	WD repeat domain 18 [Source:NCBI gene;Acc:420100]	0.703041	0.0253959	Left-biased	1043	1120	1456	1240	624	619	10.1757	10.1692	10.1789	9.8948	9.5399	9.031
ENSGALG00000036412	TMEM108	transmembrane protein 108 [Source:HGNC Symbol;Acc:HGNC:28451]	-1.26001	0.0256962	Right-biased	505	440	700	3041	605	993	9.2287	8.9629	9.2228	11.1163	9.5	9.6311
ENSGALG00000038265	CREB5	cAMP responsive element binding protein 5 [Source:HGNC Symbol;Acc:HGNC:16844]	0.955959	0.0256991	Left-biased	520	643	1221	783	222	378	9.2656	9.4391	9.9436	9.2983	8.289	8.4442
ENSGALG00000028790	DNASE2B	deoxyribonuclease 2 beta [Source:NCBI gene;Acc:424540]	-1.07806	0.025921	Right-biased	279	219	263	603	400	848	8.5113	8.1553	8.078	8.9724	8.9788	9.4272
ENSGALG00000023886	ZNF804A	zinc finger protein 804A [Source:HGNC Symbol;Acc:HGNC:21711]	-1.18787	0.0260696	Right-biased	95	47	98	420	79	152	7.407	6.8011	7.154	8.5408	7.2755	7.504
ENSGALG00000047265	-	uncharacterized LOC101750583 [Source:NCBI gene;Acc:101750583]	1.92411	0.0260696	Left-biased	44	86	59	0	36	12	6.8079	7.2559	6.7826	5.3472	6.6981	6.0055
ENSGALG00000005936	AGTR2	angiotensin II receptor type 2 [Source:HGNC Symbol;Acc:HGNC:338]	-1.21427	0.0260926	Right-biased	140	163	247	305	298	821	7.7704	7.8464	8.0117	8.1812	8.6253	9.3858
ENSGALG00000029939	-	-	-2.3884	0.0261257	Right-biased	9	2	1	48	13	16	6.03	5.6594	5.5417	6.6195	6.1775	6.1052
ENSGALG00000033270	-	kelch like family member 26 [Source:NCBI gene;Acc:420121]	4.99644	0.0261257	Left-biased	12	0	3	0	0	0	6.1333	5.3472	5.6836	5.3472	5.3472	5.3472
ENSGALG00000027514	-	sciellin [Source:NCBI gene;Acc:101751260]	0.837694	0.0261727	Left-biased	1682	1634	1368	841	1146	839	10.8272	10.6826	10.0953	9.3892	10.3463	9.4135
ENSGALG00000005505	PIK3CB	phosphatidylinositol-4,5-bisphosphate 3-kinase catalytic subunit beta [Source:NCBI gene;Acc:424826]	1.08989	0.0263327	Left-biased	296	300	349	71	117	313	8.5798	8.5072	8.3887	6.8731	7.6276	8.2329
ENSGALG00000047031	-	-	0.673683	0.0263327	Left-biased	192	190	243	190	110	139	8.0957	8.004	7.9946	7.694	7.5695	7.4234
ENSGALG00000046652	-	-	4.77076	0.0263346	Left-biased	3	22	0	0	1	0	5.7439	6.3634	5.3472	5.3472	5.5804	5.3472
ENSGALG00000015284	RGMB	repulsive guidance molecule BMP co-receptor b [Source:HGNC Symbol;Acc:HGNC:26896]	1.21308	0.0263459	Left-biased	890	1010	1224	540	532	360	9.9636	10.0307	9.9469	8.8382	9.3354	8.3888
ENSGALG00000046991	-	-	3.02084	0.0266896	Left-biased	6	11	23	0	3	2	5.9064	6.073	6.2653	5.3472	5.7503	5.6179
ENSGALG00000008795	GPAM	glycerol-3-phosphate acyltransferase, mitochondrial [Source:HGNC Symbol;Acc:HGNC:24865]	1.22866	0.0270394	Left-biased	394	519	421	304	211	112	8.921	9.1675	8.6044	8.1777	8.2329	7.2377
ENSGALG00000002515	OLFM1	olfactomedin 1 [Source:NCBI gene;Acc:395535]	-0.875683	0.027088	Right-biased	1201	1116	1532	3137	1596	3350	10.3662	10.1644	10.2475	11.1596	10.7992	11.2809
ENSGALG00000010343	TSPAN16	tetraspanin 16 [Source:NCBI gene;Acc:424607]	2.19834	0.027088	Left-biased	40	164	129	65	17	0	6.7449	7.8526	7.3847	6.8125	6.2928	5.3472
ENSGALG00000014976	GATA6	GATA binding protein 6 [Source:NCBI gene;Acc:396390]	-1.34047	0.0271961	Right-biased	150	87	175	387	181	647	7.8393	7.2656	7.6651	8.4467	8.0671	9.0857
ENSGALG00000052994	-	zinc finger protein 862-like [Source:NCBI gene;Acc:420030]	-0.903503	0.0271961	Right-biased	52	59	71	122	85	177	6.9242	6.9606	6.91	7.2915	7.3379	7.6464
ENSGALG00000050899	-	-	-1.8446	0.0273126	Right-biased	22	9	20	58	36	119	6.4012	6.005	6.2051	6.7372	6.6981	7.2885
ENSGALG00000011902	TAGLN	transgelin [Source:NCBI gene;Acc:396490]	-1.7318	0.0273962	Right-biased	288	307	204	1600	384	1291	8.548	8.5338	7.8155	10.2355	8.9289	9.9767
ENSGALG00000000161	ISOC1	isochorismatase domain containing 1 [Source:HGNC Symbol;Acc:HGNC:24254]	0.671586	0.027406	Left-biased	894	1012	1202	644	458	1118	9.9695	10.0333	9.9228	9.0535	9.1465	9.7863
ENSGALG00000006508	FGF13	fibroblast growth factor 13 [Source:NCBI gene;Acc:414831]	2.15818	0.027406	Left-biased	272	260	210	17	76	85	8.482	8.3445	7.8446	6.1199	7.2431	7.0193
ENSGALG00000008722	MCOLN2	mucolipin 2 [Source:HGNC Symbol;Acc:HGNC:13357]	2.42519	0.027406	Left-biased	26	8	18	2	8	0	6.4886	5.9679	6.1623	5.615	6.0019	5.3472
ENSGALG00000013607	FBXO5	F-box protein 5 [Source:HGNC Symbol;Acc:HGNC:13584]	0.640588	0.027406	Left-biased	1110	809	918	683	630	719	10.2596	9.737	9.5693	9.1265	9.5523	9.2176
ENSGALG00000017089	SLC46A3	solute carrier family 46 member 3 [Source:NCBI gene;Acc:418924]	3.20285	0.027406	Left-biased	25	3	2	3	1	0	6.4675	5.7291	5.6221	5.675	5.5804	5.3472
ENSGALG00000021230	EPB42	erythrocyte membrane protein band 4.2 [Source:NCBI gene;Acc:419216]	2.12309	0.027406	Left-biased	84	86	118	13	29	27	7.3002	7.2559	7.3076	6.0248	6.5677	6.3245
ENSGALG00000049067	-	regulating synaptic membrane exocytosis 1 [Source:NCBI gene;Acc:421867]	2.52659	0.027406	Left-biased	1761	1747	2437	531	250	388	10.8905	10.7745	10.8818	8.8179	8.4225	8.4741
ENSGALG00000002294	SEMA6A	semaphorin 6A [Source:HGNC Symbol;Acc:HGNC:10738]	0.815299	0.0274216	Left-biased	1914	1376	2063	1388	1139	767	11.0059	10.4476	10.6524	10.0448	10.338	9.2992
ENSGALG00000004900	RFLNB	refilin B [Source:HGNC Symbol;Acc:HGNC:28705]	1.06824	0.0274317	Left-biased	129	104	206	118	72	35	7.6904	7.4197	7.8253	7.2634	7.1986	6.4539
ENSGALG00000034616	INHBA	inhibin beta A subunit [Source:NCBI gene;Acc:396361]	-2.03807	0.0274317	Right-biased	7	21	12	159	20	20	5.9506	6.3409	6.0156	7.5257	6.3698	6.1923
ENSGALG00000016266	PRRG1	proline rich and Gla domain 1 [Source:NCBI gene;Acc:418582]	0.659797	0.0275145	Left-biased	1121	1279	1268	909	751	922	10.2729	10.3484	9.9939	9.489	9.7816	9.5349
ENSGALG00000049526	-	-	-1.66236	0.0275145	Right-biased	21	11	25	35	85	65	6.3779	6.073	6.303	6.4427	7.3379	6.827
ENSGALG00000033626	-	-	0.847918	0.0277341	Left-biased	116	161	154	143	67	60	7.5891	7.8339	7.5445	7.4296	7.1405	6.7733
ENSGALG00000049469	-	-	2.21185	0.0278225	Left-biased	26	71	26	16	7	8	6.4886	7.1008	6.3213	6.0973	5.9603	5.8863
ENSGALG00000000215	DCP2	decapping mRNA 2 [Source:HGNC Symbol;Acc:HGNC:24452]	1.09251	0.0278979	Left-biased	1304	701	870	581	545	361	10.4781	9.5504	9.4998	8.927	9.3661	8.392
ENSGALG00000006597	DZIP1L	DAZ interacting zinc finger protein 1 like [Source:HGNC Symbol;Acc:HGNC:26551]	-0.923652	0.0278979	Right-biased	49	76	67	120	124	156	6.882	7.1547	6.8692	7.2775	7.6833	7.5279
ENSGALG00000031776	NFASC	neurofascin [Source:NCBI gene;Acc:419824]	-1.61319	0.0278979	Right-biased	267	219	464	1411	601	1257	8.4608	8.1553	8.7191	10.0667	9.4915	9.9412
ENSGALG00000015224	-	adenylate kinase 9 [Source:NCBI gene;Acc:771077]	1.98096	0.0279377	Left-biased	42	28	82	9	3	32	6.7769	6.4876	7.0156	5.9125	5.7503	6.4076
ENSGALG00000017106	ATP8A2	ATPase phospholipid transporting 8A2 [Source:HGNC Symbol;Acc:HGNC:13533]	1.14397	0.0279377	Left-biased	173	113	299	153	86	44	7.9856	7.4944	8.2166	7.4905	7.348	6.5808
ENSGALG00000023844	-	WNT1 inducible signaling pathway protein 2 [Source:NCBI gene;Acc:419192]	2.95159	0.0280348	Left-biased	13	13	8	3	2	0	6.1646	6.1348	5.8945	5.675	5.6767	5.3472
ENSGALG00000012136	MPPED2	metallophosphoesterase domain containing 2 [Source:NCBI gene;Acc:421604]	1.45287	0.0283397	Left-biased	41	59	41	6	23	27	6.761	6.9606	6.5579	5.8098	6.4405	6.3245
ENSGALG00000027219	-	preprogastrin [Source:NCBI gene;Acc:396365]	-1.78719	0.0283986	Right-biased	20	5	15	65	36	57	6.3541	5.8393	6.0929	6.8125	6.6981	6.7398
ENSGALG00000008942	FOXN2	forkhead box N2 [Source:NCBI gene;Acc:421288]	0.899435	0.0291569	Left-biased	960	472	916	646	355	423	10.0645	9.0493	9.5664	9.0573	8.8336	8.5739
ENSGALG00000006009	-	podocalyxin like 2 [Source:NCBI gene;Acc:770690]	0.863433	0.0291622	Left-biased	1638	2442	3310	916	1299	2135	10.7906	11.2389	11.3073	9.4989	10.5168	10.6571
ENSGALG00000007030	-	transmembrane protein 180-like [Source:NCBI gene;Acc:416622]	0.739462	0.0293227	Left-biased	879	549	835	461	404	659	9.947	9.2381	9.447	8.6496	8.9911	9.1086
ENSGALG00000012481	TNFAIP6	TNF alpha induced protein 6 [Source:NCBI gene;Acc:424315]	-0.984549	0.0293838	Right-biased	182	139	291	433	238	700	8.0388	7.689	8.187	8.5762	8.3668	9.184
ENSGALG00000002546	COL5A1	collagen type V alpha 1 chain [Source:NCBI gene;Acc:395568]	-1.1284	0.0295475	Right-biased	5047	5698	11319	22395	6866	25845	12.3693	12.4336	13.0484	13.9509	12.8534	14.1873
ENSGALG00000003792	FYB	FYN binding protein [Source:NCBI gene;Acc:427448]	-1.21521	0.0295475	Right-biased	61	40	37	225	84	67	7.0423	6.6963	6.5004	7.8615	7.3277	6.8477
ENSGALG00000017246	ME3	malic enzyme 3 [Source:HGNC Symbol;Acc:HGNC:6985]	-1.11412	0.0295475	Right-biased	138	119	226	320	304	514	7.7562	7.5419	7.9194	8.2337	8.6488	8.8045
ENSGALG00000003457	CNP	2',3'-cyclic nucleotide 3' phosphodiesterase [Source:NCBI gene;Acc:395921]	-1.11567	0.0296042	Right-biased	108	88	280	468	152	534	7.5227	7.2752	8.1452	8.6673	7.8854	8.8505
ENSGALG00000001688	SEPT5	septin 5 [Source:NCBI gene;Acc:416778]	0.731608	0.0297878	Left-biased	729	1026	1107	898	468	567	9.7003	10.0517	9.814	9.4733	9.1736	8.9233
ENSGALG00000028908	HOXA6	homeobox A6 [Source:NCBI gene;Acc:420630]	-0.974355	0.0298014	Right-biased	296	265	617	874	865	646	8.5798	8.3659	9.0652	9.4385	9.9685	9.0838
ENSGALG00000034373	KATNB1	katanin regulatory subunit B1 [Source:NCBI gene;Acc:415631]	0.746426	0.0298014	Left-biased	224	274	314	207	148	181	8.2633	8.4036	8.2705	7.778	7.8583	7.6678
ENSGALG00000053151	-	-	3.54817	0.0298014	Left-biased	17	7	9	0	3	0	6.2782	5.9284	5.9273	5.3472	5.7503	5.3472
ENSGALG00000011052	SLC38A11	solute carrier family 38 member 11 [Source:HGNC Symbol;Acc:HGNC:26836]	2.68719	0.029921	Left-biased	248	465	143	98	53	0	8.3769	9.0309	7.4766	7.1125	6.9614	5.3472
ENSGALG00000049204	BLOC1S6	biogenesis of lysosomal organelles complex 1 subunit 6 [Source:NCBI gene;Acc:415447]	0.94103	0.0300471	Left-biased	123	126	139	85	65	75	7.6446	7.5953	7.451	7.0033	7.1165	6.9272
ENSGALG00000048847	-	-	2.45771	0.0300847	Left-biased	21	29	13	10	1	3	6.3779	6.5067	6.0424	5.9427	5.5804	5.6785
ENSGALG00000013598	SCGN	secretagogin, EF-hand calcium binding protein [Source:HGNC Symbol;Acc:HGNC:16941]	-2.89338	0.0302336	Right-biased	27	1	22	156	66	215	6.5093	5.5681	6.2457	7.5082	7.1286	7.8372
ENSGALG00000025774	HOXB2	homeobox B2 [Source:HGNC Symbol;Acc:HGNC:5113]	-1.55711	0.0304338	Right-biased	67	123	106	177	249	544	7.115	7.5727	7.2177	7.626	8.4179	8.8729
ENSGALG00000016042	CHAF1B	chromatin assembly factor 1 subunit B [Source:NCBI gene;Acc:418514]	0.624299	0.0305543	Left-biased	881	846	1225	625	564	924	9.9501	9.7958	9.948	9.0165	9.4099	9.5377
ENSGALG00000054405	-	-	3.43677	0.0306417	Left-biased	8	11	9	3	0	0	5.9916	6.073	5.9273	5.675	5.3472	5.3472
ENSGALG00000013999	FBXO40	F-box protein 40 [Source:HGNC Symbol;Acc:HGNC:29816]	2.75606	0.0306557	Left-biased	29	10	15	0	8	0	6.5493	6.0399	6.0929	5.3472	6.0019	5.3472
ENSGALG00000050687	-	-	1.07316	0.031043	Left-biased	256	141	212	117	92	117	8.4128	7.7028	7.8542	7.2563	7.4071	7.2742
ENSGALG00000032776	WDR7	WD repeat domain 7 [Source:HGNC Symbol;Acc:HGNC:13490]	1.82108	0.0313847	Left-biased	77	87	114	22	50	4	7.2273	7.2656	7.2784	6.2232	6.9192	5.7295
ENSGALG00000015001	LAMA4	laminin subunit alpha 4 [Source:HGNC Symbol;Acc:HGNC:6484]	-1.1192	0.0314198	Right-biased	379	649	798	1393	856	2214	8.8738	9.451	9.389	10.0496	9.9546	10.707
ENSGALG00000015029	EVC2	EvC ciliary complex subunit 2 [Source:NCBI gene;Acc:770095]	-1.24983	0.0315387	Right-biased	94	71	53	264	107	254	7.3976	7.1008	6.7129	8.0267	7.5438	8.0086
ENSGALG00000016448	KCNF1	potassium voltage-gated channel modifier subfamily F member 1 [Source:HGNC Symbol;Acc:HGNC:6246]	-1.62877	0.0315387	Right-biased	8	22	11	78	27	43	5.9916	6.3634	5.9876	6.9401	6.5272	6.5675
ENSGALG00000034118	SOX18	SRY-box 18 [Source:NCBI gene;Acc:374200]	-1.0383	0.0315476	Right-biased	111	109	146	332	166	362	7.548	7.4618	7.4955	8.2743	7.9761	8.3951
ENSGALG00000043872	-	sucrase-isomaltase, intestinal-like [Source:NCBI gene;Acc:417691]	-3.13963	0.0317483	Right-biased	3	0	3	44	15	0	5.7439	5.3472	5.6836	6.5684	6.2372	5.3472
ENSGALG00000010119	CDKL2	cyclin dependent kinase like 2 [Source:HGNC Symbol;Acc:HGNC:1782]	0.838622	0.031752	Left-biased	450	520	743	241	264	550	9.0845	9.1699	9.2981	7.9317	8.4847	8.8863
ENSGALG00000011511	CKB	creatine kinase B [Source:NCBI gene;Acc:396248]	0.676619	0.0320662	Left-biased	15221	24078	28382	18857	11622	16346	13.947	14.4965	14.3663	13.7042	13.6063	13.53
ENSGALG00000012124	PELI2	pellino E3 ubiquitin protein ligase family member 2 [Source:HGNC Symbol;Acc:HGNC:8828]	-0.934363	0.0321106	Right-biased	197	190	258	725	219	495	8.1232	8.004	8.0576	9.2012	8.2739	8.7593
ENSGALG00000007917	LAMB4	laminin subunit beta 4 [Source:NCBI gene;Acc:396076]	-1.01445	0.0321925	Right-biased	40	59	112	180	157	105	6.7449	6.9606	7.2635	7.642	7.9185	7.1847
ENSGALG00000028147	CTSK	cathepsin K [Source:NCBI gene;Acc:395818]	-0.869437	0.0324928	Right-biased	189	160	143	523	240	282	8.0789	7.8277	7.4766	8.7997	8.3762	8.1196
ENSGALG00000036069	TCIRG1	T-cell immune regulator 1, ATPase H+ transporting V0 subunit a3 [Source:NCBI gene;Acc:395472]	0.702704	0.0325381	Left-biased	388	343	749	311	299	354	8.9023	8.6634	9.3083	8.2025	8.6293	8.3699
ENSGALG00000052242	-	-	0.915852	0.0325886	Left-biased	132	71	118	49	52	90	7.7127	7.1008	7.3076	6.6319	6.9475	7.0629
ENSGALG00000036792	TIGD5	tigger transposable element derived 5 [Source:HGNC Symbol;Acc:HGNC:18336]	-1.55322	0.0327469	Right-biased	22	15	13	109	11	63	6.4012	6.1917	6.0424	7.1978	6.1125	6.8058
ENSGALG00000009152	ATRNL1	attractin like 1 [Source:HGNC Symbol;Acc:HGNC:29063]	0.93196	0.0328904	Left-biased	203	215	313	177	55	214	8.1556	8.1354	8.267	7.626	6.9887	7.8325
ENSGALG00000009505	PNPLA8	patatin like phospholipase domain containing 8 [Source:NCBI gene;Acc:417785]	0.815184	0.0329602	Left-biased	707	538	819	704	249	403	9.6603	9.2126	9.4222	9.1643	8.4179	8.5177
ENSGALG00000027520	-	fibrinogen-like protein 1-like protein [Source:NCBI gene;Acc:112532477]	1.52444	0.0329602	Left-biased	49	41	53	5	29	17	6.882	6.7119	6.7129	5.7698	6.5677	6.128
ENSGALG00000052222	-	-	1.8784	0.0329833	Left-biased	28	37	12	15	9	0	6.5295	6.648	6.0156	6.074	6.0409	5.3472
ENSGALG00000039643	TMEM79	transmembrane protein 79 [Source:HGNC Symbol;Acc:HGNC:28196]	0.892074	0.0331182	Left-biased	84	125	158	110	51	59	7.3002	7.5878	7.5683	7.2052	6.9334	6.7622
ENSGALG00000040008	STK11	serine/threonine kinase 11 [Source:NCBI gene;Acc:420105]	2.52068	0.0331182	Left-biased	9	41	37	12	3	2	6.03	6.7119	6.5004	5.9986	5.7503	5.6179
ENSGALG00000009758	SLC7A11	solute carrier family 7 member 11 [Source:HGNC Symbol;Acc:HGNC:11059]	1.40642	0.0331471	Left-biased	143	210	259	87	91	65	7.7915	8.1101	8.0617	7.0208	7.3974	6.827
ENSGALG00000016630	EXTL3	exostosin like glycosyltransferase 3 [Source:HGNC Symbol;Acc:HGNC:3518]	0.751263	0.033218	Left-biased	1465	2374	2891	2217	746	1619	10.6372	11.1995	11.1187	10.6795	9.7728	10.2803
ENSGALG00000011991	MYOZ2	myozenin 2 [Source:NCBI gene;Acc:422682]	4.03603	0.0332771	Left-biased	9	0	25	0	2	0	6.03	5.3472	6.303	5.3472	5.6767	5.3472
ENSGALG00000001094	ADGRD2	adhesion G protein-coupled receptor D2 [Source:HGNC Symbol;Acc:HGNC:18651]	-1.16907	0.0333681	Right-biased	140	120	299	678	358	313	7.7704	7.5497	8.2166	9.1174	8.8438	8.2329
ENSGALG00000015263	-	transmembrane protein 30C, pseudogene [Source:NCBI gene;Acc:418380]	-1.96287	0.0333681	Right-biased	13	9	35	155	38	54	6.1646	6.005	6.4704	7.5023	6.7326	6.7052
ENSGALG00000015441	CD247	CD247 molecule [Source:NCBI gene;Acc:395911]	4.65417	0.0333681	Left-biased	7	3	2	0	0	0	5.9506	5.7291	5.6221	5.3472	5.3472	5.3472
ENSGALG00000051280	DNAJB1	DnaJ heat shock protein family (Hsp40) member B1 [Source:HGNC Symbol;Acc:HGNC:5270]	1.88337	0.0333681	Left-biased	58	34	39	13	22	2	7.0042	6.5973	6.5296	6.0248	6.4175	5.6179
ENSGALG00000011008	MAP3K21	mitogen-activated protein kinase kinase kinase 21 [Source:HGNC Symbol;Acc:HGNC:29798]	1.26194	0.033401	Left-biased	188	148	175	31	92	105	8.0732	7.7502	7.6651	6.3809	7.4071	7.1847
ENSGALG00000049079	-	-	4.18041	0.033401	Left-biased	6	21	3	2	0	0	5.9064	6.3409	5.6836	5.615	5.3472	5.3472
ENSGALG00000044155	TMEM140	transmembrane protein 140 [Source:HGNC Symbol;Acc:HGNC:21870]	-1.18423	0.0334017	Right-biased	54	76	64	226	72	225	6.9515	7.1547	6.8375	7.866	7.1986	7.8832
ENSGALG00000006584	-	-	-1.05852	0.0334256	Right-biased	201	267	403	717	463	820	8.1449	8.3743	8.5535	9.1873	9.1601	9.3842
ENSGALG00000051365	-	-	0.807688	0.0334772	Left-biased	271	273	293	200	159	172	8.4778	8.3994	8.1945	7.744	7.9315	7.6191
ENSGALG00000041611	-	-	-1.42105	0.033659	Right-biased	57	48	26	160	77	187	6.9913	6.8153	6.3213	7.5315	7.254	7.6993
ENSGALG00000010200	TRHDE	thyrotropin releasing hormone degrading enzyme [Source:HGNC Symbol;Acc:HGNC:30748]	3.1823	0.0337462	Left-biased	19	0	17	0	4	0	6.3295	5.3472	6.1399	5.3472	5.8121	5.3472
ENSGALG00000007955	SLC16A5	solute carrier family 16 member 5 [Source:HGNC Symbol;Acc:HGNC:10926]	3.20015	0.0337698	Left-biased	4	19	2	0	3	0	5.8048	6.2941	5.6221	5.3472	5.7503	5.3472
ENSGALG00000003447	FRS3	fibroblast growth factor receptor substrate 3 [Source:HGNC Symbol;Acc:HGNC:16970]	1.16217	0.0338542	Left-biased	56	108	92	43	49	30	6.9782	7.4535	7.1039	6.5553	6.9047	6.3753
ENSGALG00000015425	LPL	lipoprotein lipase [Source:NCBI gene;Acc:396219]	0.914354	0.0340146	Left-biased	614	533	787	602	208	375	9.4776	9.2008	9.3713	8.9704	8.2171	8.4352
ENSGALG00000020253	-	microtubule associated protein 9 [Source:NCBI gene;Acc:422406]	-0.705161	0.0341474	Right-biased	375	231	315	757	389	586	8.8609	8.2134	8.274	9.2556	8.9447	8.9636
ENSGALG00000012412	MTHFD1L	methylenetetrahydrofolate dehydrogenase (NADP+ dependent) 1 like [Source:HGNC Symbol;Acc:HGNC:21055]	0.916428	0.0346743	Left-biased	528	515	708	496	246	301	9.2849	9.1578	9.2371	8.7362	8.4042	8.1901
ENSGALG00000047512	-	-	2.86961	0.034793	Left-biased	68	47	49	2	19	0	7.1267	6.8011	6.6638	5.615	6.3449	5.3472
ENSGALG00000015799	ELAVL2	ELAV like RNA binding protein 2 [Source:HGNC Symbol;Acc:HGNC:3313]	1.02832	0.0348423	Left-biased	257	291	260	307	82	78	8.4173	8.4722	8.0658	8.1884	7.3071	6.9556
ENSGALG00000034289	SLC41A3	solute carrier family 41 member 3 [Source:HGNC Symbol;Acc:HGNC:31046]	-0.585972	0.0348423	Right-biased	517	720	964	1457	939	1230	9.2583	9.585	9.6328	10.1097	10.078	9.9124
ENSGALG00000047534	-	dystroglycan-like [Source:NCBI gene;Acc:101750972]	2.54911	0.0348423	Left-biased	26	32	22	0	13	0	6.4886	6.5621	6.2457	5.3472	6.1775	5.3472
ENSGALG00000008434	SORCS3	sortilin related VPS10 domain containing receptor 3 [Source:HGNC Symbol;Acc:HGNC:16699]	1.52395	0.0348565	Left-biased	46	54	67	22	27	12	6.8381	6.8968	6.8692	6.2232	6.5272	6.0055
ENSGALG00000015570	GPR63	G protein-coupled receptor 63 [Source:HGNC Symbol;Acc:HGNC:13302]	2.19225	0.0348972	Left-biased	76	48	59	14	19	10	7.2165	6.8153	6.7826	6.0499	6.3449	5.949
ENSGALG00000023772	HSPB7	heat shock protein family B (small) member 7 [Source:HGNC Symbol;Acc:HGNC:5249]	-1.22052	0.0348972	Right-biased	19	16	32	90	44	38	6.3295	6.2185	6.4233	7.0465	6.8298	6.4981
ENSGALG00000012420	CG-1B	galectin 1 [Source:NCBI gene;Acc:396491]	-1.23313	0.0350703	Right-biased	105	23	100	231	191	160	7.4969	6.3853	7.1702	7.8883	8.1246	7.5513
ENSGALG00000042624	CEP85	centrosomal protein 85 [Source:HGNC Symbol;Acc:HGNC:25309]	0.963557	0.0350703	Left-biased	412	523	583	265	313	248	8.9756	9.1771	8.9952	8.0307	8.6832	7.9836
ENSGALG00000053399	-	-	1.01205	0.0350703	Left-biased	65	52	94	51	32	32	7.0913	6.8703	7.1209	6.6562	6.6257	6.4076
ENSGALG00000003859	KRT222	keratin 222 [Source:NCBI gene;Acc:420046]	-0.861623	0.0351645	Right-biased	69	88	128	193	142	235	7.1383	7.2752	7.3779	7.7092	7.8166	7.9278
ENSGALG00000047262	CHIR-IG1-5	immunoglobulin-like receptor CHIR-AB1-like [Source:NCBI gene;Acc:425113]	-2.21872	0.0352417	Right-biased	10	9	4	40	36	47	6.0662	6.005	5.7354	6.5146	6.6981	6.6197
ENSGALG00000001130	GALNT17	polypeptide N-acetylgalactosaminyltransferase 17 [Source:HGNC Symbol;Acc:HGNC:16347]	-1.86787	0.0354546	Right-biased	46	34	31	90	22	399	6.8381	6.5973	6.4071	7.0465	6.4175	8.5062
ENSGALG00000008005	RIPOR3	RIPOR family member 3 [Source:HGNC Symbol;Acc:HGNC:16168]	1.02503	0.0354938	Left-biased	311	228	327	128	184	139	8.6377	8.1991	8.3156	7.3325	8.0846	7.4234
ENSGALG00000001055	NSF	N-ethylmaleimide sensitive factor, vesicle fusing ATPase [Source:NCBI gene;Acc:419972]	0.617806	0.0355071	Left-biased	2212	3032	3793	2399	1728	2340	11.2071	11.5417	11.498	10.788	10.9089	10.7831
ENSGALG00000038129	PTGES3L	prostaglandin E synthase 3 (cytosolic)-like [Source:NCBI gene;Acc:420013]	-0.607458	0.0355071	Right-biased	542	891	1124	1424	977	1918	9.3181	9.8642	9.8341	10.079	10.1312	10.5105
ENSGALG00000051497	-	-	-1.1216	0.0355071	Right-biased	43	64	76	130	148	146	6.7925	7.021	6.9592	7.3459	7.8583	7.4674
ENSGALG00000049617	-	-	2.62249	0.0357167	Left-biased	27	12	43	0	12	0	6.5093	6.1046	6.5854	5.3472	6.1457	5.3472
ENSGALG00000039311	SMAGP	small cell adhesion glycoprotein [Source:HGNC Symbol;Acc:HGNC:26918]	-1.82668	0.0358615	Right-biased	15	11	38	75	43	132	6.2234	6.073	6.5151	6.9119	6.8141	7.3778
ENSGALG00000005643	LYVE1	lymphatic vessel endothelial hyaluronan receptor 1 [Source:NCBI gene;Acc:423038]	-1.53708	0.036066	Right-biased	486	138	374	1569	613	1231	9.1805	7.682	8.4674	10.2092	9.517	9.9135
ENSGALG00000054297	-	-	2.82597	0.036066	Left-biased	2	6	19	0	1	3	5.6714	5.8858	6.184	5.3472	5.5804	5.6785
ENSGALG00000014337	NWD2	NACHT and WD repeat domain containing 2 [Source:HGNC Symbol;Acc:HGNC:29229]	2.67587	0.0362828	Left-biased	26	32	32	0	13	0	6.4886	6.5621	6.4233	5.3472	6.1775	5.3472
ENSGALG00000053358	-	-	4.91182	0.0362828	Left-biased	2	16	12	1	0	0	5.6714	6.2185	6.0156	5.5367	5.3472	5.3472
ENSGALG00000005762	BIRC7	baculoviral IAP repeat containing 7 [Source:HGNC Symbol;Acc:HGNC:13702]	2.03094	0.0368649	Left-biased	99	46	152	0	36	36	7.4437	6.7867	7.5324	5.3472	6.6981	6.4689
ENSGALG00000012907	MC4R	melanocortin 4 receptor [Source:NCBI gene;Acc:428485]	-1.82074	0.0369861	Right-biased	15	8	26	45	47	96	6.2234	5.9679	6.3213	6.5815	6.8753	7.1131
ENSGALG00000001141	HES5	hes family bHLH transcription factor 5 [Source:NCBI gene;Acc:419392]	3.44318	0.0370732	Left-biased	28	36	45	0	9	0	6.5295	6.6314	6.6122	5.3472	6.0409	5.3472
ENSGALG00000035916	SHANK2	SH3 and multiple ankyrin repeat domains 2 [Source:HGNC Symbol;Acc:HGNC:14295]	1.74071	0.037222	Left-biased	105	168	133	75	53	2	7.4969	7.877	7.4116	6.9119	6.9614	5.6179
ENSGALG00000031524	-	MDM2 binding protein [Source:NCBI gene;Acc:420354]	0.730223	0.0375039	Left-biased	732	837	859	591	498	524	9.7057	9.7817	9.4834	8.9478	9.2517	8.8277
ENSGALG00000007266	ZNF438	zinc finger protein 438 [Source:HGNC Symbol;Acc:HGNC:21029]	1.00529	0.0375819	Left-biased	356	286	432	230	228	106	8.7982	8.4524	8.6347	7.8839	8.3187	7.1924
ENSGALG00000030096	-	podoplanin [Source:NCBI gene;Acc:768390]	-1.14607	0.0375819	Right-biased	465	386	660	1031	975	1667	9.1253	8.804	9.149	9.6522	10.1284	10.3198
ENSGALG00000046789	-	-	1.86572	0.0377258	Left-biased	23	51	55	2	18	16	6.4238	6.8568	6.7366	5.615	6.3192	6.1052
ENSGALG00000017112	MTMR6	myotubularin related protein 6 [Source:HGNC Symbol;Acc:HGNC:7453]	0.762647	0.037756	Left-biased	1026	772	1372	513	732	725	10.1536	9.6758	10.0992	8.7765	9.7479	9.2281
ENSGALG00000014989	S100Z	S100 calcium binding protein Z [Source:NCBI gene;Acc:431598]	-1.79372	0.0380108	Right-biased	16	12	24	99	53	46	6.2513	6.1046	6.2844	7.1205	6.9614	6.6069
ENSGALG00000008121	CYP17A1	cytochrome P450 family 17 subfamily A member 1 [Source:NCBI gene;Acc:425056]	1.13537	0.0380287	Left-biased	191	168	244	122	76	109	8.0901	7.877	7.9989	7.2915	7.2431	7.2153
ENSGALG00000045668	-	-	-1.99321	0.0381475	Right-biased	5	11	18	72	56	10	5.8582	6.073	6.1623	6.8829	7.0021	5.949
ENSGALG00000051765	-	-	2.53485	0.0385544	Left-biased	29	5	11	3	3	3	6.5493	5.8393	5.9876	5.675	5.7503	5.6785
ENSGALG00000002744	PCDH15	protocadherin related 15 [Source:NCBI gene;Acc:423644]	1.40259	0.0385922	Left-biased	17	85	61	28	21	18	6.2782	7.2461	6.8049	6.3316	6.394	6.1501
ENSGALG00000003732	UCK1	uridine-cytidine kinase 1 [Source:HGNC Symbol;Acc:HGNC:14859]	-0.685756	0.0385922	Right-biased	1454	929	2190	3291	1366	3732	10.6269	9.9195	10.7345	11.2263	10.5855	11.432
ENSGALG00000005145	SS18L1	SS18L1 subunit of BAF chromatin remodeling complex [Source:HGNC Symbol;Acc:HGNC:15592]	1.073	0.0385922	Left-biased	71	130	131	105	25	53	7.1611	7.6248	7.3982	7.1674	6.4848	6.6934
ENSGALG00000036824	CDH23	cadherin related 23 [Source:HGNC Symbol;Acc:HGNC:13733]	-0.949924	0.0385922	Right-biased	37	57	62	136	60	149	6.6951	6.9355	6.8159	7.3852	7.0543	7.4858
ENSGALG00000001661	SLC22A7	solute carrier family 22 member 7 [Source:NCBI gene;Acc:416712]	4.56195	0.0387323	Left-biased	2	5	5	0	0	0	5.6714	5.8393	5.7809	5.3472	5.3472	5.3472
ENSGALG00000016967	ENOX1	ecto-NOX disulfide-thiol exchanger 1 [Source:HGNC Symbol;Acc:HGNC:25474]	-0.698888	0.0387323	Right-biased	409	350	476	953	447	907	8.9666	8.6872	8.7495	9.55	9.1162	9.5137
ENSGALG00000004604	-	cysteine conjugate-beta lyase, cytoplasmic [Source:NCBI gene;Acc:417202]	1.10501	0.0387484	Left-biased	64	182	176	84	71	54	7.0792	7.9592	7.6706	6.9945	7.1872	6.7052
ENSGALG00000016318	PCYT1B	phosphate cytidylyltransferase 1, choline, beta [Source:HGNC Symbol;Acc:HGNC:8755]	1.35474	0.0387484	Left-biased	35	72	43	18	25	21	6.6605	7.1118	6.5854	6.1418	6.4848	6.2126
ENSGALG00000001325	CYP1A1	cytochrome P450, family 1, subfamily A, polypeptide 1 [Source:NCBI gene;Acc:396052]	3.75762	0.0388782	Left-biased	5	14	6	0	2	0	5.8582	6.1638	5.8219	5.3472	5.6767	5.3472
ENSGALG00000046572	-	solute carrier family 2 member 11-like 4 [Source:NCBI gene;Acc:769577]	4.52524	0.0388782	Left-biased	7	2	2	0	0	0	5.9506	5.6594	5.6221	5.3472	5.3472	5.3472
ENSGALG00000041372	-	-	1.36786	0.0389338	Left-biased	85	109	111	71	21	46	7.3103	7.4618	7.256	6.8731	6.394	6.6069
ENSGALG00000013505	-	spectrin repeat containing, nuclear envelope 1 [Source:NCBI gene;Acc:421640]	0.636071	0.0395557	Left-biased	1602	1295	2025	1329	827	1405	10.76	10.3652	10.6269	9.9868	9.9089	10.0896
ENSGALG00000013684	SGCZ	sarcoglycan zeta [Source:HGNC Symbol;Acc:HGNC:14075]	1.20038	0.0398008	Left-biased	113	117	64	44	54	45	7.5646	7.5263	6.8375	6.5684	6.9751	6.594
ENSGALG00000006137	-	Rho GTPase activating protein 22 [Source:NCBI gene;Acc:423779]	0.981314	0.0398708	Left-biased	1629	2152	3239	673	1136	1986	10.783	11.0629	11.2771	9.1081	10.3344	10.558
ENSGALG00000000234	EPB41L4A	erythrocyte membrane protein band 4.1 like 4A [Source:HGNC Symbol;Acc:HGNC:13278]	2.05297	0.039875	Left-biased	22	18	16	14	2	0	6.4012	6.2697	6.1168	6.0499	5.6767	5.3472
ENSGALG00000039161	-	RUN and FYVE domain containing 2 [Source:NCBI gene;Acc:423687]	0.874898	0.039962	Left-biased	143	114	102	69	54	103	7.7915	7.5025	7.1863	6.8533	6.9751	7.1692
ENSGALG00000002729	GK5	glycerol kinase 5 (putative) [Source:NCBI gene;Acc:424779]	0.853223	0.0399625	Left-biased	261	424	327	285	185	154	8.4348	8.9177	8.3156	8.108	8.0904	7.516
ENSGALG00000025898	SMAD6	SMAD family member 6 [Source:NCBI gene;Acc:374096]	-0.962019	0.0399625	Right-biased	170	181	348	465	348	675	7.9674	7.9535	8.3855	8.6598	8.8096	9.1385
ENSGALG00000006258	SPOCK1	SPARC (osteonectin), cwcv and kazal like domains proteoglycan 1 [Source:HGNC Symbol;Acc:HGNC:11251]	0.959138	0.0402802	Left-biased	459	385	840	233	295	385	9.1091	8.8009	9.4547	7.8971	8.6135	8.4652
ENSGALG00000029175	EFNB2	ephrin B2 [Source:NCBI gene;Acc:395625]	1.73742	0.0402802	Left-biased	111	117	118	83	28	8	7.548	7.5263	7.3076	6.9856	6.5477	5.8863
ENSGALG00000037521	PRCP	prolylcarboxypeptidase [Source:HGNC Symbol;Acc:HGNC:9344]	-0.928497	0.0402802	Right-biased	4780	5882	8255	17878	7368	15744	12.2921	12.4788	12.5981	13.6278	12.9542	13.4762
ENSGALG00000049595	-	-	1.76843	0.0406252	Left-biased	26	65	33	15	9	18	6.4886	7.0328	6.4393	6.074	6.0409	6.1501
ENSGALG00000004532	ZNF507	zinc finger protein 507 [Source:HGNC Symbol;Acc:HGNC:23783]	0.92559	0.0407361	Left-biased	331	179	354	195	128	187	8.7113	7.942	8.4048	7.7192	7.7141	7.6993
ENSGALG00000007358	CILP	cartilage intermediate layer protein [Source:HGNC Symbol;Acc:HGNC:1980]	2.09587	0.0410458	Left-biased	46	22	103	0	22	16	6.8381	6.3634	7.1942	5.3472	6.4175	6.1052
ENSGALG00000007803	-	solute carrier family 2, facilitated glucose transporter member 9-like [Source:NCBI gene;Acc:428971]	-1.67438	0.0412139	Right-biased	30	60	51	243	155	93	6.5687	6.9729	6.6886	7.9402	7.9053	7.0882
ENSGALG00000010903	RASGEF1B	RasGEF domain family member 1B [Source:HGNC Symbol;Acc:HGNC:24881]	0.881007	0.0414438	Left-biased	499	645	650	256	336	472	9.2136	9.4431	9.1299	7.9944	8.7675	8.7027
ENSGALG00000004261	AQP9	aquaporin 9 [Source:NCBI gene;Acc:415402]	-1.6962	0.0417125	Right-biased	65	7	33	105	88	207	7.0913	5.9284	6.4393	7.1674	7.368	7.7992
ENSGALG00000041397	-	-	1.25334	0.0417989	Left-biased	34	33	50	15	19	19	6.6428	6.5798	6.6763	6.074	6.3449	6.1715
ENSGALG00000005884	-	mitogen-activated protein kinase kinase kinase 3-like [Source:NCBI gene;Acc:420419]	-1.21544	0.0418138	Right-biased	72	51	102	164	121	302	7.1724	6.8568	7.1863	7.5544	7.6597	8.1937
ENSGALG00000011442	TGFBR2	transforming growth factor beta receptor 2 [Source:NCBI gene;Acc:396399]	-1.134	0.0421439	Right-biased	37	28	56	157	49	98	6.6951	6.4876	6.7483	7.5141	6.9047	7.1294
ENSGALG00000006728	SLC5A1	solute carrier family 5 member 1 [Source:NCBI gene;Acc:395496]	3.81448	0.042226	Left-biased	30	26	16	0	5	0	6.5687	6.448	6.1168	5.3472	5.8664	5.3472
ENSGALG00000003340	GBGT1	globoside alpha-1,3-N-acetylgalactosaminyltransferase 1 [Source:NCBI gene;Acc:417163]	-0.904852	0.0422544	Right-biased	143	116	279	561	166	417	7.7915	7.5184	8.1413	8.8844	7.9761	8.5573
ENSGALG00000002266	OGDHL	oxoglutarate dehydrogenase like [Source:NCBI gene;Acc:423618]	2.61739	0.0423096	Left-biased	112	98	99	2	43	0	7.5563	7.3674	7.1622	5.615	6.8141	5.3472
ENSGALG00000053198	-	filamin A interacting protein 1 like [Source:NCBI gene;Acc:769163]	1.0462	0.0426621	Left-biased	117	93	123	97	44	42	7.5972	7.3221	7.3432	7.1044	6.8298	6.554
ENSGALG00000007000	NR2F2	nuclear receptor subfamily 2 group F member 2 [Source:NCBI gene;Acc:386585]	-0.644252	0.0426903	Right-biased	5459	6361	8671	12247	8556	14787	12.4808	12.5902	12.6681	13.0863	13.1678	13.3864
ENSGALG00000006229	-	T-lymphocyte surface antigen Ly-9-like [Source:NCBI gene;Acc:100857714]	-1.61498	0.0431248	Right-biased	60	16	14	174	47	128	7.0298	6.2185	6.0681	7.6098	6.8753	7.351
ENSGALG00000013697	CNDP1	carnosine dipeptidase 1 [Source:HGNC Symbol;Acc:HGNC:20675]	-1.39458	0.0435981	Right-biased	63	35	36	180	106	122	7.067	6.6145	6.4855	7.642	7.5351	7.3097
ENSGALG00000050768	-	-	1.72493	0.0436178	Left-biased	78	90	133	29	28	42	7.238	7.2942	7.4116	6.3483	6.5477	6.554
ENSGALG00000004345	OIT3	oncoprotein induced transcript 3 [Source:HGNC Symbol;Acc:HGNC:29953]	-1.48709	0.0439723	Right-biased	285	357	703	2509	469	1361	8.5358	8.7107	9.2282	10.8498	9.1762	10.0471
ENSGALG00000001857	C1QTNF12	C1q and TNF related 12 [Source:HGNC Symbol;Acc:HGNC:32308]	0.833686	0.0444336	Left-biased	1701	2201	2593	1548	894	1673	10.8427	11.0942	10.9677	10.191	10.0124	10.3247
ENSGALG00000006074	SOX6	SRY-box 6 [Source:NCBI gene;Acc:423068]	1.11983	0.0445875	Left-biased	123	119	150	59	76	57	7.6446	7.5419	7.5202	6.7483	7.2431	6.7398
ENSGALG00000034777	VPS13D	vacuolar protein sorting 13 homolog D [Source:HGNC Symbol;Acc:HGNC:23595]	0.842968	0.0445875	Left-biased	358	324	417	266	211	195	8.805	8.5965	8.5933	8.0346	8.2329	7.7402
ENSGALG00000033695	CYP26A1	cytochrome P450 family 26 subfamily A member 1 [Source:NCBI gene;Acc:408183]	1.08192	0.0445948	Left-biased	4431	2350	4137	2912	942	2250	12.1846	11.1853	11.6199	11.0561	10.0823	10.7292
ENSGALG00000014930	ENC1	ectodermal-neural cortex 1 [Source:HGNC Symbol;Acc:HGNC:3345]	1.30646	0.0447047	Left-biased	546	534	929	447	297	115	9.3274	9.2032	9.5847	8.6134	8.6214	7.2597
ENSGALG00000014561	PTPN6	protein tyrosine phosphatase, non-receptor type 6 [Source:NCBI gene;Acc:427947]	-1.20649	0.0447537	Right-biased	264	325	353	736	608	1091	8.4478	8.6001	8.4016	9.2201	9.5064	9.7542
ENSGALG00000048721	-	-	2.01948	0.0448154	Left-biased	17	31	24	10	9	0	6.2782	6.544	6.2844	5.9427	6.0409	5.3472
ENSGALG00000005340	SLC35A3	solute carrier family 35 member A3 [Source:NCBI gene;Acc:424472]	1.01926	0.0450918	Left-biased	133	139	176	67	81	91	7.72	7.689	7.6706	6.8331	7.2967	7.0714
ENSGALG00000011016	PGM1	phosphoglucomutase 1 [Source:NCBI gene;Acc:424691]	-0.620215	0.0450918	Right-biased	660	800	1135	2189	846	1494	9.5709	9.7224	9.8469	10.6621	9.939	10.172
ENSGALG00000032699	CDK2	cyclin dependent kinase 2 [Source:NCBI gene;Acc:100529062]	2.47202	0.0450918	Left-biased	17	6	7	2	4	0	6.2782	5.8858	5.8596	5.615	5.8121	5.3472
ENSGALG00000006368	PTPN5	protein tyrosine phosphatase non-receptor type 5 [Source:HGNC Symbol;Acc:HGNC:9657]	1.28444	0.0451295	Left-biased	98	126	105	40	49	60	7.4346	7.5953	7.2099	6.5146	6.9047	6.7733
ENSGALG00000054993	-	-	-0.735268	0.0451295	Right-biased	397	512	979	1029	885	1450	8.9302	9.1505	9.6529	9.6497	9.9989	10.1319
ENSGALG00000038543	KCNH7	potassium voltage-gated channel subfamily H member 7 [Source:HGNC Symbol;Acc:HGNC:18863]	1.69193	0.045144	Left-biased	65	82	97	37	9	43	7.0913	7.2164	7.1458	6.4721	6.0409	6.5675
ENSGALG00000045940	-	nuclear GTPase, germinal center associated [Source:NCBI gene;Acc:422002]	5.17529	0.0453223	Left-biased	16	0	0	0	0	0	6.2513	5.3472	5.3472	5.3472	5.3472	5.3472
ENSGALG00000048861	-	-	-6.17936	0.0453546	Right-biased	0	0	0	48	2	0	5.3472	5.3472	5.3472	6.6195	5.6767	5.3472
ENSGALG00000001442	OPCML	opioid binding protein/cell adhesion molecule like [Source:NCBI gene;Acc:395422]	0.793353	0.045792	Left-biased	221	197	339	188	114	183	8.2484	8.0421	8.3559	7.6838	7.603	7.6784
ENSGALG00000040368	CALR	calreticulin [Source:HGNC Symbol;Acc:HGNC:1455]	0.676677	0.0459329	Left-biased	473	289	439	268	245	324	9.1466	8.4643	8.6536	8.0425	8.3995	8.271
ENSGALG00000047235	-	-	1.0118	0.0460017	Left-biased	60	35	45	39	17	24	7.0298	6.6145	6.6122	6.5006	6.2928	6.2705
ENSGALG00000050654	-	-	4.41503	0.0462256	Left-biased	3	2	6	0	0	0	5.7439	5.6594	5.8219	5.3472	5.3472	5.3472
ENSGALG00000010738	TC2N	tandem C2 domains, nuclear [Source:HGNC Symbol;Acc:HGNC:19859]	3.30297	0.0464641	Left-biased	7	19	1	0	3	0	5.9506	6.2941	5.5417	5.3472	5.7503	5.3472
ENSGALG00000019484	-	coiled-coil domain containing 178 [Source:NCBI gene;Acc:428531]	-1.11868	0.0467296	Right-biased	31	22	46	74	57	107	6.5878	6.3634	6.6254	6.9023	7.0154	7.2001
ENSGALG00000052676	CYP2J22	cytochrome P450, family 2, subfamily J, polypeptide 22 [Source:NCBI gene;Acc:424677]	-0.758473	0.0467854	Right-biased	320	404	575	1119	503	849	8.6713	8.859	8.9782	9.7594	9.2643	9.4287
ENSGALG00000030397	TRIM27.1	tripartite motif containing 27.1 [Source:NCBI gene;Acc:417042]	4.4279	0.0469472	Left-biased	5	0	6	0	0	0	5.8582	5.3472	5.8219	5.3472	5.3472	5.3472
ENSGALG00000042607	RSPO3	R-spondin 3 [Source:NCBI gene;Acc:421715]	-0.963503	0.0469472	Right-biased	112	92	199	231	155	497	7.5563	7.3129	7.7907	7.8883	7.9053	8.7642
ENSGALG00000035334	COX3	cytochrome c oxidase subunit III [Source:NCBI gene;Acc:39116913]	-0.815099	0.0470831	Right-biased	87919	163682	272914	317096	235880	440478	16.471	17.2573	17.6267	17.7677	17.9404	18.2725
ENSGALG00000008537	EPHB3	EPH receptor B3 [Source:HGNC Symbol;Acc:HGNC:3394]	-0.669774	0.0472463	Right-biased	160	203	236	435	276	348	7.9049	8.0739	7.9641	8.5816	8.536	8.3507
ENSGALG00000006851	-	protocadherin 11 X-linked [Source:NCBI gene;Acc:422264]	-0.634876	0.0472548	Right-biased	676	440	670	1252	778	1108	9.6019	8.9629	9.1678	9.9076	9.8281	9.7745
ENSGALG00000009156	-	codanin 1 [Source:NCBI gene;Acc:423239]	1.28402	0.0476473	Left-biased	163	185	266	154	87	31	7.9239	7.9762	8.0901	7.4964	7.3581	6.3916
ENSGALG00000014144	CORIN	corin, serine peptidase [Source:HGNC Symbol;Acc:HGNC:19012]	2.57571	0.047675	Left-biased	60	91	128	37	14	0	7.0298	7.3036	7.3779	6.4721	6.2079	5.3472
ENSGALG00000032642	SMARCC1	SWI/SNF related, matrix associated, actin dependent regulator of chromatin subfamily c member 1 [Source:HGNC Symbol;Acc:HGNC:11104]	1.12695	0.0477176	Left-biased	323	154	244	112	110	149	8.6823	7.7895	7.9989	7.22	7.5695	7.4858
ENSGALG00000006677	P4HA2	prolyl 4-hydroxylase subunit alpha 2 [Source:NCBI gene;Acc:416326]	-0.762204	0.0477208	Right-biased	536	589	744	1182	644	1822	9.304	9.3271	9.2998	9.8315	9.5808	10.4405
ENSGALG00000050380	TMPPE	transmembrane protein with metallophosphoesterase domain [Source:HGNC Symbol;Acc:HGNC:33865]	0.91704	0.0477208	Left-biased	237	421	482	394	111	188	8.326	8.909	8.7645	8.4672	7.578	7.7045
ENSGALG00000004631	DRAXIN	dorsal inhibitory axon guidance protein [Source:NCBI gene;Acc:419492]	0.900707	0.0477535	Left-biased	102	97	239	84	74	90	7.4705	7.3585	7.9772	6.9945	7.221	7.0629
ENSGALG00000002403	ULK1	unc-51 like autophagy activating kinase 1 [Source:HGNC Symbol;Acc:HGNC:12558]	1.02464	0.0479315	Left-biased	302	206	323	158	198	67	8.6032	8.0896	8.3019	7.5199	8.1635	6.8477
ENSGALG00000008007	ITGA11	integrin subunit alpha 11 [Source:HGNC Symbol;Acc:HGNC:6136]	2.40468	0.0479315	Left-biased	20	16	26	0	11	0	6.3541	6.2185	6.3213	5.3472	6.1125	5.3472
ENSGALG00000036044	-	aldehyde dehydrogenase 3 family member B2 [Source:NCBI gene;Acc:428813]	-1.02978	0.0479315	Right-biased	39	80	101	282	61	177	6.7285	7.1962	7.1783	8.0967	7.067	7.6464
ENSGALG00000042308	FZD3	frizzled class receptor 3 [Source:NCBI gene;Acc:395572]	0.636928	0.0479315	Left-biased	602	1289	1300	909	588	761	9.4522	10.3589	10.0271	9.489	9.4633	9.2893
ENSGALG00000053112	-	-	4.36119	0.0479315	Left-biased	2	3	17	0	1	0	5.6714	5.7291	6.1399	5.3472	5.5804	5.3472
ENSGALG00000027991	TTLL4	tubulin tyrosine ligase like 4 [Source:HGNC Symbol;Acc:HGNC:28976]	0.768542	0.0479759	Left-biased	336	416	455	342	150	324	8.7291	8.8945	8.6958	8.3073	7.8719	8.271
ENSGALG00000052611	-	-	1.3527	0.0479759	Left-biased	58	72	101	15	53	21	7.0042	7.1118	7.1783	6.074	6.9614	6.2126
ENSGALG00000004946	-	collagen type IV alpha 4 chain [Source:NCBI gene;Acc:424799]	2.80603	0.0481836	Left-biased	33	59	31	0	11	7	6.6248	6.9606	6.4071	5.3472	6.1125	5.8518
ENSGALG00000017148	CENPJ	centromere protein J [Source:HGNC Symbol;Acc:HGNC:17272]	0.651547	0.0481924	Left-biased	411	342	469	311	275	264	8.9726	8.6599	8.7318	8.2025	8.5318	8.0492
ENSGALG00000050975	-	-	2.75568	0.0484223	Left-biased	26	28	16	0	10	0	6.4886	6.4876	6.1168	5.3472	6.0777	5.3472
ENSGALG00000043016	-	CD6 molecule [Source:NCBI gene;Acc:101748655]	2.11895	0.048921	Left-biased	22	103	16	27	8	4	6.4012	7.4112	6.1168	6.3145	6.0019	5.7295
ENSGALG00000000949	HBEGF	heparin binding EGF like growth factor [Source:NCBI gene;Acc:395654]	2.59164	0.0489785	Left-biased	5	20	11	0	6	0	5.8582	6.3179	5.9876	5.3472	5.9154	5.3472
ENSGALG00000053677	-	-	-1.24562	0.0490731	Right-biased	92	62	73	302	127	201	7.3787	6.9972	6.93	8.1705	7.7064	7.77
ENSGALG00000034574	ASZ1	ankyrin repeat, SAM and basic leucine zipper domain containing 1 [Source:NCBI gene;Acc:417768]	2.51094	0.0491965	Left-biased	359	858	480	266	79	0	8.8083	9.8143	8.7595	8.0346	7.2755	5.3472
ENSGALG00000053859	-	-	1.43932	0.0493652	Left-biased	47	45	72	24	31	7	6.8529	6.7722	6.92	6.261	6.6067	5.8518
ENSGALG00000027872	STBD1	starch binding domain 1 [Source:HGNC Symbol;Acc:HGNC:24854]	-1.44861	0.0497267	Right-biased	25	29	67	144	61	162	6.4675	6.5067	6.8692	7.4358	7.067	7.5628
ENSGALG00000026151	CEP250	centrosomal protein 250 [Source:HGNC Symbol;Acc:HGNC:1859]	-0.693443	0.0497975	Right-biased	248	191	357	676	309	462	8.3769	8.0095	8.4144	9.1137	8.668	8.6773
ENSGALG00000041858	-	keratin, type I cytoskeletal 42-like [Source:NCBI gene;Acc:100857659]	1.01878	0.0497975	Left-biased	138	142	314	106	88	118	7.7562	7.7097	8.2705	7.1751	7.368	7.2814
ENSGALG00000005790	-	DEP domain containing MTOR-interacting protein [Source:NCBI gene;Acc:419242]	2.90429	0.0498425	Left-biased	11	4	11	4	0	0	6.1006	5.7878	5.9876	5.7254	5.3472	5.3472
ENSGALG00000013640	MBP	myelin basic protein [Source:NCBI gene;Acc:396217]	-1.36259	0.0498521	Right-biased	53	73	57	130	79	350	6.9379	7.1226	6.7599	7.3459	7.2755	8.3571
ENSGALG00000006976	-	3-hydroxybutyrate dehydrogenase, type 1 B [Source:NCBI gene;Acc:424892]	-0.707074	0.0499849	Right-biased	347	298	488	752	527	766	8.7675	8.4995	8.7793	9.2472	9.3234	9.2976
ENSGALG00000012144	MIEF1	mitochondrial elongation factor 1 [Source:HGNC Symbol;Acc:HGNC:25979]	0.965333	0.0499849	Left-biased	275	277	357	181	152	178	8.4946	8.4159	8.4144	7.6473	7.8854	7.6518
ENSGALG00000012586	GKAP1	G kinase anchoring protein 1 [Source:HGNC Symbol;Acc:HGNC:17496]	0.793842	0.0499849	Left-biased	198	124	194	99	83	154	8.1287	7.5803	7.7655	7.1205	7.3175	7.516
ENSGALG00000015269	OPRK1	opioid receptor kappa 1 [Source:NCBI gene;Acc:428533]	-4.20864	0.0499849	Right-biased	1	0	0	0	18	0	5.5767	5.3472	5.3472	5.3472	6.3192	5.3472
ENSGALG00000026278	-	RAB41, member RAS oncogene family [Source:NCBI gene;Acc:101751235]	0.845023	0.0499849	Left-biased	91	95	77	76	47	43	7.3692	7.3405	6.9688	6.9213	6.8753	6.5675
ENSGALG00000048807	-	-	-0.856107	0.0499849	Right-biased	44	45	62	119	80	104	6.8079	6.7722	6.8159	7.2705	7.2861	7.177
ENSGALG00000051984	-	cadherin 3 [Source:NCBI gene;Acc:414845]	1.15275	0.0500579	Left-biased	1128	1859	1704	927	486	1003	10.2813	10.8602	10.3915	9.5143	9.2209	9.6442
ENSGALG00000031657	IFITM10	interferon induced transmembrane protein 10 [Source:HGNC Symbol;Acc:HGNC:40022]	-1.6671	0.0501305	Right-biased	14	18	8	100	16	41	6.1946	6.2697	5.8945	7.1284	6.2655	6.5403
ENSGALG00000033234	JAK3	Janus kinase 3 [Source:NCBI gene;Acc:395845]	1.99044	0.0501305	Left-biased	78	122	62	71	10	0	7.238	7.5651	6.8159	6.8731	6.0777	5.3472
ENSGALG00000030643	VANGL2	VANGL planar cell polarity protein 2 [Source:HGNC Symbol;Acc:HGNC:15511]	2.86848	0.0505834	Left-biased	7	10	22	6	0	0	5.9506	6.0399	6.2457	5.8098	5.3472	5.3472
ENSGALG00000007041	HDX	highly divergent homeobox [Source:NCBI gene;Acc:422272]	0.78005	0.0513335	Left-biased	441	388	716	357	333	260	9.0594	8.8102	9.2513	8.3553	8.7568	8.0331
ENSGALG00000055053	PRSS35	serine protease 35 [Source:HGNC Symbol;Acc:HGNC:21387]	-1.16578	0.0513335	Right-biased	133	142	160	545	234	341	7.72	7.7097	7.5801	8.8493	8.3478	8.3279
ENSGALG00000037015	DACH1	dachshund family transcription factor 1 [Source:NCBI gene;Acc:373935]	0.84514	0.0517096	Left-biased	278	270	303	224	96	232	8.5071	8.3869	8.2312	7.857	7.445	7.9146
ENSGALG00000015458	ILDR2	immunoglobulin like domain containing receptor 2 [Source:HGNC Symbol;Acc:HGNC:18131]	0.838221	0.0524145	Left-biased	329	732	746	467	321	308	8.7041	9.6065	9.3032	8.6648	8.7131	8.2152
ENSGALG00000015419	PENK	proenkephalin [Source:HGNC Symbol;Acc:HGNC:8831]	-1.50891	0.0526313	Right-biased	31	47	41	105	154	95	6.5878	6.8011	6.5579	7.1674	7.8987	7.1049
ENSGALG00000037040	-	-	0.82378	0.0527892	Left-biased	690	593	608	377	401	398	9.6286	9.3357	9.047	8.4169	8.9819	8.5033
ENSGALG00000008304	STN1	STN1 subunit of CST complex [Source:HGNC Symbol;Acc:HGNC:26200]	0.603789	0.0528871	Left-biased	449	489	691	375	393	377	9.0817	9.0932	9.2065	8.4109	8.9572	8.4412
ENSGALG00000010737	PLD5	phospholipase D family member 5 [Source:NCBI gene;Acc:421501]	1.46742	0.0531853	Left-biased	68	90	39	22	43	10	7.1267	7.2942	6.5296	6.2232	6.8141	5.949
ENSGALG00000028774	S100A10	S100 calcium binding protein A10 [Source:NCBI gene;Acc:396506]	-0.77335	0.0531853	Right-biased	1941	1459	3139	4564	3197	4411	11.0253	10.5275	11.2333	11.6846	11.7686	11.6667
ENSGALG00000001633	DUSP26	dual specificity phosphatase 26 [Source:HGNC Symbol;Acc:HGNC:28161]	-0.702488	0.0536481	Right-biased	111	131	223	233	213	377	7.548	7.6321	7.9057	7.8971	8.2432	8.4412
ENSGALG00000030597	KIF11	kinesin family member 11 [Source:NCBI gene;Acc:423809]	0.800156	0.0538769	Left-biased	2626	2116	2402	1367	1502	1642	11.4468	11.0395	10.8618	10.0244	10.7156	10.2994
ENSGALG00000006783	PLOD2	procollagen-lysine,2-oxoglutarate 5-dioxygenase 2 [Source:HGNC Symbol;Acc:HGNC:9082]	-0.805345	0.0539942	Right-biased	1359	1121	1630	2821	1541	3907	10.5344	10.1704	10.3313	11.012	10.7509	11.4962
ENSGALG00000002287	CRB1	crumbs cell polarity complex component 1 [Source:HGNC Symbol;Acc:HGNC:2343]	2.06438	0.054004	Left-biased	7	17	19	0	10	0	5.9506	6.2445	6.184	5.3472	6.0777	5.3472
ENSGALG00000008281	NEURL1	neuralized E3 ubiquitin protein ligase 1 [Source:NCBI gene;Acc:423875]	-1.21989	0.054004	Right-biased	113	47	106	209	139	366	7.5646	6.8011	7.2177	7.7875	7.7953	8.4076
ENSGALG00000006672	LARP4B	La ribonucleoprotein domain family member 4B [Source:HGNC Symbol;Acc:HGNC:28987]	0.922709	0.054211	Left-biased	187	169	201	84	115	119	8.0675	7.883	7.8007	6.9945	7.6113	7.2885
ENSGALG00000005974	COL6A1	collagen type VI alpha 1 chain [Source:NCBI gene;Acc:396000]	-0.983929	0.0542723	Right-biased	415	444	960	1328	751	1894	8.9845	8.974	9.6274	9.9858	9.7816	10.4933
ENSGALG00000021399	-	ATP binding cassette subfamily A member 8 [Source:NCBI gene;Acc:417440]	-1.30274	0.0542834	Right-biased	41	48	73	74	121	238	6.761	6.8153	6.93	6.9023	7.6597	7.9408
ENSGALG00000050815	-	coiled-coil domain containing 110 [Source:NCBI gene;Acc:101750861]	3.45747	0.0545634	Left-biased	10	4	6	0	2	0	6.0662	5.7878	5.8219	5.3472	5.6767	5.3472
ENSGALG00000000498	ACE	angiotensin I converting enzyme [Source:NCBI gene;Acc:419953]	-1.28989	0.0547559	Right-biased	351	276	809	794	880	2091	8.7813	8.4118	9.4065	9.316	9.9914	10.6285
ENSGALG00000027287	HK3	hexokinase 3 [Source:HGNC Symbol;Acc:HGNC:4925]	1.74448	0.0547559	Left-biased	26	70	50	28	15	5	6.4886	7.0897	6.6763	6.3316	6.2372	5.7743
ENSGALG00000029382	BARX2	BARX homeobox 2 [Source:NCBI gene;Acc:395714]	-1.72057	0.0547749	Right-biased	8	1	13	28	25	24	5.9916	5.5681	6.0424	6.3316	6.4848	6.2705
ENSGALG00000004936	GLRA4	glycine receptor alpha 4 [Source:HGNC Symbol;Acc:HGNC:31715]	2.08692	0.0549225	Left-biased	23	15	16	0	6	8	6.4238	6.1917	6.1168	5.3472	5.9154	5.8863
ENSGALG00000005360	CA4	carbonic anhydrase 4 [Source:HGNC Symbol;Acc:HGNC:1375]	-4.44832	0.0549225	Right-biased	0	0	0	0	11	0	5.3472	5.3472	5.3472	5.3472	6.1125	5.3472
ENSGALG00000026507	FDX1	ferredoxin 1 [Source:NCBI gene;Acc:373947]	0.630735	0.0549264	Left-biased	665	528	660	701	312	359	9.5806	9.189	9.149	9.159	8.6794	8.3857
ENSGALG00000012850	RAB19	RAB19, member RAS oncogene family [Source:NCBI gene;Acc:418113]	0.842497	0.0549748	Left-biased	220	328	376	234	194	122	8.2434	8.6108	8.4735	7.9015	8.1414	7.3097
ENSGALG00000015020	TMEM171	transmembrane protein 171 [Source:HGNC Symbol;Acc:HGNC:27031]	0.635756	0.0550043	Left-biased	313	462	421	333	253	265	8.6452	9.0229	8.6044	8.2777	8.436	8.0532
ENSGALG00000030776	METTL7A	methyltransferase like 7A [Source:HGNC Symbol;Acc:HGNC:24550]	-1.13868	0.0550449	Right-biased	17	34	16	67	36	68	6.2782	6.5973	6.1168	6.8331	6.6981	6.858
ENSGALG00000029764	-	relaxin/insulin-like family peptide receptor 2 [Source:NCBI gene;Acc:428695]	-1.16114	0.0554031	Right-biased	65	39	85	244	92	145	7.0913	6.6804	7.0428	7.9445	7.4071	7.4612
ENSGALG00000005401	WNT9A	Wnt family member 9A [Source:NCBI gene;Acc:395829]	-0.905694	0.055407	Right-biased	119	261	216	510	287	463	7.6132	8.3488	7.8731	8.7695	8.5814	8.6799
ENSGALG00000001331	ST14	suppression of tumorigenicity 14 [Source:HGNC Symbol;Acc:HGNC:11344]	0.746753	0.0556171	Left-biased	303	378	543	376	220	200	8.6071	8.7789	8.9083	8.4139	8.279	7.7651
ENSGALG00000049658	-	-	1.07337	0.0558151	Left-biased	93	146	147	118	50	38	7.3882	7.7368	7.5017	7.2634	6.9192	6.4981
ENSGALG00000047864	-	-	-0.910822	0.0562882	Right-biased	127	132	227	503	151	396	7.6753	7.6394	7.9239	8.753	7.8786	8.4975
ENSGALG00000029857	-	GTPase, IMAP family member 6 [Source:NCBI gene;Acc:420413]	-2.84152	0.0563466	Right-biased	22	0	0	82	12	123	6.4012	5.3472	5.3472	6.9766	6.1457	7.3167
ENSGALG00000011384	RCOR1	REST corepressor 1 [Source:HGNC Symbol;Acc:HGNC:17441]	0.94966	0.0563802	Left-biased	68	74	98	39	38	60	7.1267	7.1334	7.154	6.5006	6.7326	6.7733
ENSGALG00000023521	ADRA2A	adrenoceptor alpha 2A [Source:HGNC Symbol;Acc:HGNC:281]	-1.71321	0.0563802	Right-biased	23	20	31	66	66	138	6.4238	6.3179	6.4071	6.8228	7.1286	7.417
ENSGALG00000003336	DAPK2	death associated protein kinase 2 [Source:HGNC Symbol;Acc:HGNC:2675]	1.11929	0.0564485	Left-biased	86	74	80	68	37	19	7.3203	7.1334	6.9971	6.8432	6.7155	6.1715
ENSGALG00000015776	GABRR2	gamma-aminobutyric acid type A receptor rho2 subunit [Source:HGNC Symbol;Acc:HGNC:4091]	2.73066	0.0564485	Left-biased	9	4	13	0	4	0	6.03	5.7878	6.0424	5.3472	5.8121	5.3472
ENSGALG00000009387	-	synaptojanin 2 binding protein [Source:NCBI gene;Acc:430724]	-0.719371	0.0567171	Right-biased	106	97	135	231	201	171	7.5055	7.3585	7.4249	7.8883	8.1798	7.6136
ENSGALG00000037712	FCHO1	FCH domain only 1 [Source:HGNC Symbol;Acc:HGNC:29002]	-2.4692	0.0567402	Right-biased	42	52	124	898	238	195	6.7769	6.8703	7.3502	9.4733	8.3668	7.7402
ENSGALG00000006025	XIRP1	xin actin binding repeat containing 1 [Source:NCBI gene;Acc:374266]	-3.46277	0.0571413	Right-biased	1	0	6	79	7	0	5.5767	5.3472	5.8219	6.9493	5.9603	5.3472
ENSGALG00000007186	TMEM268	transmembrane protein 268 [Source:HGNC Symbol;Acc:HGNC:24513]	-0.946775	0.0574557	Right-biased	165	102	271	330	221	607	7.9365	7.4025	8.11	8.2677	8.284	9.0068
ENSGALG00000033244	DNM3	dynamin 3 [Source:HGNC Symbol;Acc:HGNC:29125]	-0.721489	0.0574823	Right-biased	130	142	170	431	161	245	7.6978	7.7097	7.6374	8.5708	7.9444	7.9709
ENSGALG00000007116	CABP1	calcium binding protein 1 [Source:HGNC Symbol;Acc:HGNC:1384]	1.14377	0.0577717	Left-biased	113	116	90	78	63	17	7.5646	7.5184	7.0868	6.9401	7.092	6.128
ENSGALG00000031650	BBS9	Bardet-Biedl syndrome 9 [Source:HGNC Symbol;Acc:HGNC:30000]	0.732459	0.0577717	Left-biased	422	366	440	326	251	241	9.0051	8.7403	8.6562	8.2542	8.427	7.9538
ENSGALG00000031659	-	-	-1.28716	0.0577717	Right-biased	96	82	187	285	215	477	7.4162	7.2164	7.7294	8.108	8.2535	8.7152
ENSGALG00000025937	FXYD6	FXYD domain containing ion transport regulator 6 [Source:NCBI gene;Acc:770406]	-0.589712	0.0579347	Right-biased	1086	1093	1446	3354	1053	1931	10.2301	10.1364	10.1697	11.2528	10.2319	10.5197
ENSGALG00000048096	-	-	4.11335	0.0580233	Left-biased	3	0	6	0	0	0	5.7439	5.3472	5.8219	5.3472	5.3472	5.3472
ENSGALG00000037390	GPR83L	G protein-coupled receptor 83-like [Source:NCBI gene;Acc:428696]	3.29997	0.0581271	Left-biased	23	29	49	0	9	0	6.4238	6.5067	6.6638	5.3472	6.0409	5.3472
ENSGALG00000019847	AvBD12	avian beta-defensin 12 [Source:NCBI gene;Acc:414339]	-3.0792	0.0581736	Right-biased	0	0	3	23	5	0	5.3472	5.3472	5.6836	6.2423	5.8664	5.3472
ENSGALG00000027707	ESM1	endothelial cell specific molecule 1 [Source:HGNC Symbol;Acc:HGNC:3466]	1.1542	0.0582669	Left-biased	146	248	158	28	108	130	7.8122	8.2917	7.5683	6.3316	7.5524	7.3644
ENSGALG00000003261	PTRF	polymerase I and transcript release factor [Source:NCBI gene;Acc:396006]	-1.16921	0.0582877	Right-biased	166	167	135	695	123	482	7.9427	7.8709	7.4249	9.1483	7.6755	8.7276
ENSGALG00000007382	CDA	cytidine deaminase [Source:NCBI gene;Acc:771849]	-0.937005	0.0585663	Right-biased	252	301	348	823	383	772	8.395	8.511	8.3855	9.3616	8.9257	9.3075
ENSGALG00000004578	RABGAP1L	RAB GTPase activating protein 1 like [Source:NCBI gene;Acc:424438]	-0.72256	0.0589176	Right-biased	122	135	145	291	133	346	7.6368	7.6608	7.4892	8.1304	7.7516	8.3442
ENSGALG00000007269	GABRA3	gamma-aminobutyric acid type A receptor alpha3 subunit [Source:HGNC Symbol;Acc:HGNC:4077]	1.87523	0.0589176	Left-biased	43	23	131	0	31	18	6.7925	6.3853	7.3982	5.3472	6.6067	6.1501
ENSGALG00000042534	NFATC1	nuclear factor of activated T cells 1 [Source:HGNC Symbol;Acc:HGNC:7775]	-1.05038	0.0589176	Right-biased	41	44	76	120	55	206	6.761	6.7574	6.9592	7.2775	6.9887	7.7944
ENSGALG00000010187	SLC1A1	solute carrier family 1 member 1 [Source:HGNC Symbol;Acc:HGNC:10939]	-1.17713	0.0591604	Right-biased	55	44	60	201	89	121	6.9649	6.7574	6.7938	7.7489	7.3779	7.3027
ENSGALG00000048310	-	-	-1.91242	0.0591839	Right-biased	15	28	14	46	48	158	6.2234	6.4876	6.0681	6.5943	6.8901	7.5396
ENSGALG00000010001	EGLN3	egl-9 family hypoxia inducible factor 3 [Source:HGNC Symbol;Acc:HGNC:14661]	1.22993	0.0593671	Left-biased	43	50	41	7	19	38	6.7925	6.8431	6.5579	5.8465	6.3449	6.4981
ENSGALG00000010843	GPR137B	G protein-coupled receptor 137B [Source:NCBI gene;Acc:421511]	-0.804058	0.0593876	Right-biased	414	220	413	1057	295	816	8.9815	8.1603	8.582	9.6847	8.6135	9.378
ENSGALG00000037138	KCNQ1	potassium voltage-gated channel subfamily Q member 1 [Source:HGNC Symbol;Acc:HGNC:6294]	-1.36313	0.0593876	Right-biased	42	39	64	50	84	285	6.7769	6.6804	6.8375	6.6442	7.3277	8.131
ENSGALG00000011406	NTN4	netrin 4 [Source:HGNC Symbol;Acc:HGNC:13658]	2.63535	0.0595331	Left-biased	19	28	15	0	1	11	6.3295	6.4876	6.0929	5.3472	5.5804	5.9779
ENSGALG00000052626	-	-	2.05079	0.0595331	Left-biased	28	119	98	4	30	25	6.5295	7.5419	7.154	5.7254	6.5874	6.2889
ENSGALG00000000151	ADAMTS19	ADAM metallopeptidase with thrombospondin type 1 motif 19 [Source:HGNC Symbol;Acc:HGNC:17111]	-0.972986	0.059591	Right-biased	410	342	548	869	595	1425	8.9696	8.6599	8.9194	9.4312	9.4785	10.1086
ENSGALG00000053507	-	ZFP2 zinc finger protein [Source:NCBI gene;Acc:427922]	0.685071	0.059591	Left-biased	114	186	210	114	99	134	7.5728	7.9818	7.8446	7.2347	7.4727	7.391
ENSGALG00000009356	SKIL	SKI like proto-oncogene [Source:NCBI gene;Acc:396087]	1.06846	0.0597192	Left-biased	196	86	147	98	79	49	8.1178	7.2559	7.5017	7.1125	7.2755	6.6449
ENSGALG00000012177	NCKAP5	NCK associated protein 5 [Source:HGNC Symbol;Acc:HGNC:29847]	-0.920018	0.0597192	Right-biased	408	151	366	635	491	852	8.9636	7.77	8.4427	9.0361	9.2338	9.4332
ENSGALG00000029220	PCSK7	proprotein convertase subtilisin/kexin type 7 [Source:NCBI gene;Acc:395455]	0.714846	0.0597192	Left-biased	376	384	642	346	279	294	8.8641	8.7978	9.1145	8.3203	8.5485	8.1645
ENSGALG00000047559	ST5	suppression of tumorigenicity 5 [Source:HGNC Symbol;Acc:HGNC:11350]	-0.656851	0.0599446	Right-biased	438	505	699	1179	605	1136	9.051	9.1333	9.221	9.8281	9.5	9.8073
ENSGALG00000000557	ETNK2	ethanolamine kinase 2 [Source:HGNC Symbol;Acc:HGNC:25575]	2.07877	0.0600747	Left-biased	18	12	29	0	13	0	6.3043	6.1046	6.3738	5.3472	6.1775	5.3472
ENSGALG00000003777	NELL1	neural EGFL like 1 [Source:HGNC Symbol;Acc:HGNC:7750]	-1.18907	0.0600829	Right-biased	131	78	273	622	303	252	7.7053	7.1756	8.1179	9.0106	8.6449	8.0003
ENSGALG00000011400	USP44	ubiquitin specific peptidase 44 [Source:HGNC Symbol;Acc:HGNC:20064]	0.755337	0.0601564	Left-biased	522	813	722	518	337	519	9.2705	9.7435	9.2618	8.7881	8.7711	8.8161
ENSGALG00000005951	VPS29L	VPS29 retromer complex component-like [Source:NCBI gene;Acc:416931]	1.11197	0.0604756	Left-biased	200	392	142	230	59	127	8.1395	8.8226	7.4702	7.8839	7.0415	7.3442
ENSGALG00000013764	AASDH	aminoadipate-semialdehyde dehydrogenase [Source:HGNC Symbol;Acc:HGNC:23993]	0.745844	0.0604851	Left-biased	528	462	742	484	318	331	9.2849	9.0229	9.2964	8.7071	8.702	8.2947
ENSGALG00000009678	KCTD3	potassium channel tetramerization domain containing 3 [Source:HGNC Symbol;Acc:HGNC:21305]	2.31309	0.0605309	Left-biased	42	14	43	0	18	0	6.7769	6.1638	6.5854	5.3472	6.3192	5.3472
ENSGALG00000054002	G6PC3	glucose-6-phosphatase catalytic subunit 3 [Source:HGNC Symbol;Acc:HGNC:24861]	1.04067	0.0607688	Left-biased	346	576	604	449	143	264	8.7641	9.2987	9.0388	8.6186	7.8236	8.0492
ENSGALG00000016017	SLC4A11	solute carrier family 4 member 11 [Source:HGNC Symbol;Acc:HGNC:16438]	-2.08099	0.0607917	Right-biased	18	2	19	85	9	106	6.3043	5.6594	6.184	7.0033	6.0409	7.1924
ENSGALG00000053100	FITM2	fat storage inducing transmembrane protein 2 [Source:HGNC Symbol;Acc:HGNC:16135]	0.626223	0.0608252	Left-biased	1114	1380	1520	1154	910	766	10.2644	10.4516	10.2369	9.7999	10.0361	9.2976
ENSGALG00000001031	-	heat shock transcription factor 5 [Source:NCBI gene;Acc:417471]	0.869665	0.0608571	Left-biased	60	51	72	33	28	51	7.0298	6.8568	6.92	6.4123	6.5477	6.6694
ENSGALG00000037678	-	baculoviral IAP repeat-containing protein 5.1-like [Source:NCBI gene;Acc:768589]	-4.00259	0.0608571	Right-biased	1	0	1	0	5	32	5.5767	5.3472	5.5417	5.3472	5.8664	6.4076
ENSGALG00000001049	-	caspase 1 [Source:NCBI gene;Acc:395764]	-0.606718	0.0608905	Right-biased	454	592	721	1193	545	1346	9.0955	9.3335	9.2601	9.8437	9.3661	10.0323
ENSGALG00000005638	IL2RG	interleukin 2 receptor subunit gamma [Source:NCBI gene;Acc:395199]	-1.14541	0.0608905	Right-biased	115	131	125	205	261	448	7.581	7.6321	7.3572	7.7684	8.4716	8.6411
ENSGALG00000007853	PAPOLG	poly(A) polymerase gamma [Source:HGNC Symbol;Acc:HGNC:14982]	0.918538	0.0608905	Left-biased	86	117	86	50	58	61	7.3203	7.5263	7.0517	6.6442	7.0285	6.7842
ENSGALG00000030059	WDYHV1	WDYHV motif containing 1 [Source:HGNC Symbol;Acc:HGNC:25490]	0.696404	0.0608905	Left-biased	399	376	549	205	309	357	8.9364	8.7725	8.9216	7.7684	8.668	8.3794
ENSGALG00000036847	PLAC9	placenta specific 9 [Source:NCBI gene;Acc:423636]	0.920261	0.0608905	Left-biased	79	103	124	77	56	43	7.2485	7.4112	7.3502	6.9307	7.0021	6.5675
ENSGALG00000002980	RTKN2	rhotekin 2 [Source:NCBI gene;Acc:423660]	0.745144	0.0609916	Left-biased	228	367	282	244	189	143	8.2829	8.7436	8.1529	7.9445	8.1133	7.4487
ENSGALG00000005472	NAT	N-acetyltransferase, liver isozyme [Source:NCBI gene;Acc:396537]	-0.881957	0.0609916	Right-biased	90	108	149	240	199	258	7.3595	7.4535	7.5141	7.9274	8.1689	8.025
ENSGALG00000015117	DRD3	dopamine receptor D3 [Source:HGNC Symbol;Acc:HGNC:3024]	-1.15008	0.0609916	Right-biased	72	44	113	142	146	264	7.1724	6.7574	7.2709	7.4234	7.8445	8.0492
ENSGALG00000029766	ITGB5	integrin subunit beta 5 [Source:NCBI gene;Acc:395142]	-0.899909	0.0609916	Right-biased	577	609	689	1633	703	1741	9.3978	9.3696	9.2029	10.2631	9.695	10.3787
ENSGALG00000031702	KMT2D	lysine methyltransferase 2D [Source:HGNC Symbol;Acc:HGNC:7133]	2.04427	0.0609916	Left-biased	42	29	35	3	8	18	6.7769	6.5067	6.4704	5.675	6.0019	6.1501
ENSGALG00000033260	ST3GAL5	ST3 beta-galactoside alpha-2,3-sialyltransferase 5 [Source:NCBI gene;Acc:407775]	1.11379	0.0609916	Left-biased	117	71	131	27	50	84	7.5972	7.1008	7.3982	6.3145	6.9192	7.0104
ENSGALG00000035153	STX3	syntaxin 3 [Source:HGNC Symbol;Acc:HGNC:11438]	1.8232	0.0609916	Left-biased	47	147	106	61	31	0	6.8529	7.7435	7.2177	6.7701	6.6067	5.3472
ENSGALG00000036522	-	-	1.01257	0.0609916	Left-biased	261	315	503	132	127	333	8.4348	8.5637	8.8156	7.3591	7.7064	8.3014
ENSGALG00000016881	GPR183	G protein-coupled receptor 183 [Source:HGNC Symbol;Acc:HGNC:3128]	-1.08963	0.0612169	Right-biased	268	70	236	520	391	446	8.465	7.0897	7.9641	8.7927	8.951	8.6358
ENSGALG00000049178	-	-	-1.35171	0.0612433	Right-biased	26	20	28	75	35	110	6.4886	6.3179	6.3566	6.9119	6.6805	7.2228
ENSGALG00000011605	EPB41L5	erythrocyte membrane protein band 4.1 like 5 [Source:HGNC Symbol;Acc:HGNC:19819]	0.920767	0.0615498	Left-biased	367	284	384	287	135	205	8.8349	8.4443	8.4977	8.1155	7.7663	7.7895
ENSGALG00000013830	PRELID3A	PRELI domain containing 3A [Source:NCBI gene;Acc:421035]	0.935793	0.0615498	Left-biased	403	706	566	378	163	485	8.9485	9.5596	8.9589	8.4199	7.9572	8.735
ENSGALG00000002125	TMOD1	tropomodulin 1 [Source:NCBI gene;Acc:395883]	0.618242	0.0617916	Left-biased	698	1077	1469	829	551	946	9.6436	10.1166	10.1909	9.3709	9.3801	9.5681
ENSGALG00000010746	TMEM59	transmembrane protein 59 [Source:NCBI gene;Acc:424656]	0.7794	0.0619829	Left-biased	3939	3640	2407	1929	2300	2267	12.0179	11.7989	10.8647	10.4891	11.3064	10.7395
ENSGALG00000001764	-	hyperpolarization activated cyclic nucleotide gated potassium channel 4 [Source:NCBI gene;Acc:427478]	3.65578	0.0619898	Left-biased	16	1	6	0	2	0	6.2513	5.5681	5.8219	5.3472	5.6767	5.3472
ENSGALG00000033178	KLF6	Kruppel like factor 6 [Source:NCBI gene;Acc:420463]	-0.599619	0.0622821	Right-biased	761	859	1196	1737	1311	1616	9.7566	9.8159	9.9162	10.3466	10.5293	10.2778
ENSGALG00000006819	AGBL1	ATP/GTP binding protein like 1 [Source:HGNC Symbol;Acc:HGNC:26504]	2.23464	0.062335	Left-biased	54	85	110	0	45	0	6.9515	7.2461	7.2484	5.3472	6.8452	5.3472
ENSGALG00000008709	MCOLN3	mucolipin 3 [Source:HGNC Symbol;Acc:HGNC:13358]	-3.01785	0.062335	Right-biased	12	0	0	62	8	62	6.1333	5.3472	5.3472	6.7808	6.0019	6.7951
ENSGALG00000011076	SYNE3	spectrin repeat containing nuclear envelope family member 3 [Source:HGNC Symbol;Acc:HGNC:19861]	-1.37584	0.062335	Right-biased	43	29	13	144	72	44	6.7925	6.5067	6.0424	7.4358	7.1986	6.5808
ENSGALG00000015546	TBC1D14	TBC1 domain family member 14 [Source:NCBI gene;Acc:422862]	0.737899	0.0623563	Left-biased	177	167	203	144	67	168	8.0095	7.8709	7.8106	7.4358	7.1405	7.5969
ENSGALG00000009024	CLIP4	CAP-Gly domain containing linker protein family member 4 [Source:HGNC Symbol;Acc:HGNC:26108]	0.993307	0.0632513	Left-biased	181	170	269	151	108	77	8.033	7.889	8.1021	7.4786	7.5524	6.9462
ENSGALG00000010081	SH3D19	SH3 domain containing 19 [Source:HGNC Symbol;Acc:HGNC:30418]	-0.81941	0.0632513	Right-biased	282	281	586	1036	570	585	8.5236	8.4322	9.0015	9.6585	9.4234	8.9615
ENSGALG00000015685	CFAP99	cilia and flagella associated protein 99 [Source:HGNC Symbol;Acc:HGNC:51180]	1.57833	0.0632513	Left-biased	113	110	113	4	51	64	7.5646	7.47	7.2709	5.7254	6.9334	6.8164
ENSGALG00000019795	-	uncharacterized LOC100857706 [Source:NCBI gene;Acc:100857706]	0.956778	0.0632513	Left-biased	73	76	196	50	57	79	7.1836	7.1547	7.7757	6.6442	7.0154	6.9649
ENSGALG00000049356	-	-	3.93392	0.0632513	Left-biased	1	1	6	0	0	0	5.5767	5.5681	5.8219	5.3472	5.3472	5.3472
ENSGALG00000002199	KLHL17	kelch like family member 17 [Source:HGNC Symbol;Acc:HGNC:24023]	2.42506	0.0632932	Left-biased	34	35	15	0	15	0	6.6428	6.6145	6.0929	5.3472	6.2372	5.3472
ENSGALG00000052582	-	-	-3.12522	0.0632932	Right-biased	0	5	0	11	2	42	5.3472	5.8393	5.3472	5.9713	5.6767	6.554
ENSGALG00000031872	AGMAT	agmatinase [Source:NCBI gene;Acc:373942]	-1.49419	0.0639572	Right-biased	67	52	50	223	86	263	7.115	6.8703	6.6763	7.8525	7.348	8.0452
ENSGALG00000051473	-	-	-0.767596	0.0639572	Right-biased	95	101	157	238	110	339	7.407	7.3939	7.5624	7.9188	7.5695	8.3213
ENSGALG00000002431	-	complement factor H [Source:NCBI gene;Acc:429057]	-1.14056	0.0646572	Right-biased	164	244	116	545	280	547	7.9302	8.2737	7.2931	8.8493	8.5526	8.8796
ENSGALG00000009415	SMOC1	SPARC related modular calcium binding 1 [Source:HGNC Symbol;Acc:HGNC:20318]	0.834733	0.0646572	Left-biased	351	398	488	228	129	445	8.7813	8.8409	8.7793	7.875	7.7217	8.6332
ENSGALG00000050586	ILVBL	ilvB acetolactate synthase like [Source:HGNC Symbol;Acc:HGNC:6041]	0.795918	0.0646572	Left-biased	203	238	388	268	159	85	8.1556	8.2462	8.5096	8.0425	7.9315	7.0193
ENSGALG00000004629	RNF216	ring finger protein 216 [Source:HGNC Symbol;Acc:HGNC:21698]	0.91924	0.0649202	Left-biased	238	157	339	193	146	73	8.3307	7.8087	8.3559	7.7092	7.8445	6.9078
ENSGALG00000012550	HMOX1	heme oxygenase 1 [Source:NCBI gene;Acc:396287]	-0.722699	0.0649202	Right-biased	1028	770	894	1948	1367	1713	10.1562	9.6724	9.535	10.5025	10.5865	10.3567
ENSGALG00000038720	-	-	-1.79732	0.0649515	Right-biased	9	3	15	22	35	41	6.03	5.7291	6.0929	6.2232	6.6805	6.5403
ENSGALG00000010224	GLIPR1L	GLI pathogenesis-related 1-like [Source:NCBI gene;Acc:417862]	-1.4023	0.0651204	Right-biased	147	76	103	501	132	417	7.819	7.1547	7.1942	8.7482	7.7442	8.5573
ENSGALG00000005613	-	-	-4.67423	0.0658325	Right-biased	1	0	0	0	0	34	5.5767	5.3472	5.3472	5.3472	5.3472	6.4387
ENSGALG00000009291	EPHX1	epoxide hydrolase 1 [Source:HGNC Symbol;Acc:HGNC:3401]	-0.631333	0.0658325	Right-biased	318	382	678	827	555	949	8.6639	8.7915	9.1827	9.3678	9.3893	9.5722
ENSGALG00000030822	DRGX	dorsal root ganglia homeobox [Source:HGNC Symbol;Acc:HGNC:21536]	2.37697	0.0659311	Left-biased	16	30	25	14	2	0	6.2513	6.5255	6.303	6.0499	5.6767	5.3472
ENSGALG00000005004	SAMD8	sterile alpha motif domain containing 8 [Source:HGNC Symbol;Acc:HGNC:26320]	-1.49544	0.0659368	Right-biased	26	20	47	80	30	194	6.4886	6.3179	6.6383	6.9585	6.5874	7.7351
ENSGALG00000009149	FKBP7	FKBP prolyl isomerase 7 [Source:HGNC Symbol;Acc:HGNC:3723]	-0.983421	0.0661284	Right-biased	179	273	320	662	369	684	8.0213	8.3994	8.2915	9.0877	8.8804	9.155
ENSGALG00000040479	P2RX3	purinergic receptor P2X 3 [Source:NCBI gene;Acc:428856]	-2.11286	0.0662859	Right-biased	8	5	16	94	4	52	5.9916	5.8393	6.1168	7.0799	5.8121	6.6815
ENSGALG00000012542	RASD2	RASD family member 2 [Source:HGNC Symbol;Acc:HGNC:18229]	-0.979468	0.0664819	Right-biased	436	242	574	1037	539	1222	9.0453	8.2646	8.9761	9.6598	9.352	9.9037
ENSGALG00000017327	P2RY6	pyrimidinergic receptor P2Y6 [Source:NCBI gene;Acc:396114]	-1.13121	0.0664819	Right-biased	64	77	129	322	121	223	7.0792	7.1652	7.3847	8.2406	7.6597	7.8742
ENSGALG00000012216	BMPR1B	bone morphogenetic protein receptor type 1B [Source:NCBI gene;Acc:396030]	1.97403	0.0666046	Left-biased	65	62	71	52	8	0	7.0913	6.9972	6.91	6.6682	6.0019	5.3472
ENSGALG00000005297	HHATL	hedgehog acyltransferase-like [Source:NCBI gene;Acc:420391]	-2.56597	0.0666872	Right-biased	2	0	8	23	32	0	5.6714	5.3472	5.8945	6.2423	6.6257	5.3472
ENSGALG00000009368	RGS6	regulator of G-protein signaling 6 [Source:NCBI gene;Acc:395618]	1.73198	0.066941	Left-biased	86	111	52	39	41	0	7.3203	7.4782	6.7008	6.5006	6.7822	5.3472
ENSGALG00000011175	TMEM150C	transmembrane protein 150C [Source:HGNC Symbol;Acc:HGNC:37263]	0.768334	0.0672285	Left-biased	380	662	725	294	227	651	8.877	9.4765	9.2671	8.1414	8.3138	9.0934
ENSGALG00000023472	-	sulfotransferase family cytosolic 2B member 1-like [Source:NCBI gene;Acc:415852]	-0.925563	0.0674014	Right-biased	449	396	636	1251	618	1330	9.0817	8.8348	9.1028	9.9065	9.5274	10.0163
ENSGALG00000030599	TYK2	tyrosine kinase 2 [Source:HGNC Symbol;Acc:HGNC:12440]	1.84039	0.0676136	Left-biased	14	26	39	2	16	3	6.1946	6.448	6.5296	5.615	6.2655	5.6785
ENSGALG00000004028	MATN4	matrilin 4 [Source:HGNC Symbol;Acc:HGNC:6910]	4.0809	0.0679236	Left-biased	2	0	7	0	0	0	5.6714	5.3472	5.8596	5.3472	5.3472	5.3472
ENSGALG00000017181	DCUN1D5	defective in cullin neddylation 1 domain containing 5 [Source:HGNC Symbol;Acc:HGNC:28409]	1.40219	0.0682627	Left-biased	76	105	130	44	55	22	7.2165	7.4283	7.3915	6.5684	6.9887	6.2324
ENSGALG00000015034	ANKRD29	ankyrin repeat domain 29 [Source:HGNC Symbol;Acc:HGNC:27110]	1.76219	0.0682743	Left-biased	74	131	245	2	50	82	7.1947	7.6321	8.0031	5.615	6.9192	6.9924
ENSGALG00000031971	CNTNAP2	contactin associated protein like 2 [Source:HGNC Symbol;Acc:HGNC:13830]	-0.863974	0.068639	Right-biased	88	80	103	127	130	299	7.3401	7.1962	7.1942	7.3258	7.7292	8.1829
ENSGALG00000033051	CAMK1D	calcium/calmodulin dependent protein kinase ID [Source:HGNC Symbol;Acc:HGNC:19341]	-1.36838	0.0686847	Right-biased	55	18	81	59	68	323	6.9649	6.2697	7.0064	6.7483	7.1524	8.2676
ENSGALG00000031578	CSMD3	CUB and Sushi multiple domains 3 [Source:HGNC Symbol;Acc:HGNC:19291]	-1.02584	0.0687459	Right-biased	49	31	56	128	89	88	6.882	6.544	6.7483	7.3325	7.3779	7.0456
ENSGALG00000041129	TMEM173	transmembrane protein 173 [Source:NCBI gene;Acc:768990]	-1.28384	0.0689099	Right-biased	45	36	48	136	93	123	6.8231	6.6314	6.6511	7.3852	7.4166	7.3167
ENSGALG00000012894	CHRM2	cholinergic receptor muscarinic 2 [Source:NCBI gene;Acc:418126]	-1.17754	0.0689544	Right-biased	88	44	149	453	122	142	7.3401	6.7574	7.5141	8.629	7.6676	7.4424
ENSGALG00000047074	-	-	-2.61178	0.0689544	Right-biased	6	5	5	105	14	0	5.9064	5.8393	5.7809	7.1674	6.2079	5.3472
ENSGALG00000002957	-	solute carrier family 12 member 3 [Source:NCBI gene;Acc:415692]	2.91242	0.0690115	Left-biased	10	26	8	0	5	1	6.0662	6.448	5.8945	5.3472	5.8664	5.5388
ENSGALG00000014729	DEPDC1B	DEP domain containing 1B [Source:NCBI gene;Acc:427152]	0.654718	0.0690115	Left-biased	970	517	955	660	478	593	10.0784	9.1626	9.6206	9.0839	9.2001	8.9781
ENSGALG00000016905	SLITRK1	SLIT and NTRK like family member 1 [Source:HGNC Symbol;Acc:HGNC:20297]	-4.14244	0.0690115	Right-biased	2	0	0	44	2	0	5.6714	5.3472	5.3472	6.5684	5.6767	5.3472
ENSGALG00000034281	TMCC2	transmembrane and coiled-coil domain family 2 [Source:HGNC Symbol;Acc:HGNC:24239]	-1.99152	0.0690115	Right-biased	10	9	6	38	5	82	6.0662	6.005	5.8219	6.4865	5.8664	6.9924
ENSGALG00000015211	DTNA	dystrobrevin alpha [Source:HGNC Symbol;Acc:HGNC:3057]	0.927541	0.0692495	Left-biased	119	127	302	161	76	73	7.6132	7.6027	8.2276	7.5372	7.2431	6.9078
ENSGALG00000014860	YES1	YES proto-oncogene 1, Src family tyrosine kinase [Source:NCBI gene;Acc:396238]	0.739636	0.0696761	Left-biased	852	608	662	654	292	550	9.9056	9.3675	9.1528	9.0726	8.6015	8.8863
ENSGALG00000026372	MANSC4	MANSC domain containing 4 [Source:HGNC Symbol;Acc:HGNC:40023]	2.18638	0.0696761	Left-biased	51	49	118	0	40	0	6.9103	6.8293	7.3076	5.3472	6.7659	5.3472
ENSGALG00000031987	MYO5A	myosin VA [Source:NCBI gene;Acc:396237]	0.901693	0.0696994	Left-biased	655	939	863	664	447	337	9.561	9.9337	9.4894	9.0914	9.1162	8.3147
ENSGALG00000039084	EVI2A	ecotropic viral integration site 2A [Source:NCBI gene;Acc:776037]	2.55292	0.0697004	Left-biased	23	18	13	0	9	0	6.4238	6.2697	6.0424	5.3472	6.0409	5.3472
ENSGALG00000028989	-	-	1.46984	0.0697378	Left-biased	14	14	21	7	9	3	6.1946	6.1638	6.2257	5.8465	6.0409	5.6785
ENSGALG00000019228	SFT2D2	SFT2 domain containing 2 [Source:HGNC Symbol;Acc:HGNC:25140]	0.930133	0.0700381	Left-biased	314	606	565	326	230	306	8.649	9.3633	8.9567	8.2542	8.3284	8.2081
ENSGALG00000025751	NMRK2	nicotinamide riboside kinase 2 [Source:HGNC Symbol;Acc:HGNC:17871]	0.708274	0.0702961	Left-biased	627	1136	1161	646	431	937	9.5045	10.1882	9.8769	9.0573	9.0709	9.5558
ENSGALG00000023898	-	-	0.90261	0.0703693	Left-biased	231	202	291	221	85	138	8.2974	8.0687	8.187	7.8434	7.3379	7.417
ENSGALG00000007244	SIRT4	sirtuin 4 [Source:HGNC Symbol;Acc:HGNC:14932]	-0.661669	0.0703817	Right-biased	161	228	320	361	257	634	7.9112	8.1991	8.2915	8.3679	8.4539	9.0606
ENSGALG00000050170	-	-	-2.66635	0.0704987	Right-biased	7	0	3	62	14	0	5.9506	5.3472	5.6836	6.7808	6.2079	5.3472
ENSGALG00000054263	-	-	-1.92809	0.0708365	Right-biased	22	12	7	66	24	105	6.4012	6.1046	5.8596	6.8228	6.4629	7.1847
ENSGALG00000001617	CAMKK1	calcium/calmodulin dependent protein kinase kinase 1 [Source:HGNC Symbol;Acc:HGNC:1469]	-0.889275	0.0709211	Right-biased	77	54	122	254	63	227	7.2273	6.8968	7.3362	7.9862	7.092	7.8923
ENSGALG00000001449	STRA6	stimulated by retinoic acid 6 [Source:NCBI gene;Acc:415301]	0.825633	0.0710155	Left-biased	1016	1824	2494	1770	745	807	10.1405	10.834	10.9138	10.3721	9.771	9.3638
ENSGALG00000032042	-	-	0.861717	0.0710155	Left-biased	304	316	477	352	152	172	8.611	8.5673	8.752	8.3395	7.8854	7.6191
ENSGALG00000021748	-	small nucleolar RNA SNORD35 [Source:NCBI gene;Acc:112531623]	2.06156	0.0710171	Left-biased	17	31	30	10	8	2	6.2782	6.544	6.3906	5.9427	6.0019	5.6179
ENSGALG00000013072	AKR1B10	aldo-keto reductase family 1 member B10 [Source:NCBI gene;Acc:395338]	-0.816591	0.0710594	Right-biased	291	316	194	755	352	563	8.56	8.5673	7.7655	9.2523	8.8234	8.9147
ENSGALG00000048407	-	-	2.08658	0.0711148	Left-biased	12	33	20	7	9	0	6.1333	6.5798	6.2051	5.8465	6.0409	5.3472
ENSGALG00000016287	NR0B1	nuclear receptor subfamily 0 group B member 1 [Source:NCBI gene;Acc:395285]	-1.24882	0.0711937	Right-biased	126	58	211	188	304	498	7.6677	6.9481	7.8494	7.6838	8.6488	8.7666
ENSGALG00000015770	APP	amyloid beta (A4) precursor protein [Source:NCBI gene;Acc:374198]	-0.597974	0.0714482	Right-biased	11316	10479	19902	30141	11642	30008	13.5219	13.3029	13.8566	14.3775	13.6087	14.4019
ENSGALG00000013606	FGL1	fibrinogen like 1 [Source:NCBI gene;Acc:422728]	-1.32375	0.0715642	Right-biased	53	60	32	227	45	180	6.9379	6.9729	6.4233	7.8705	6.8452	7.6625
ENSGALG00000051578	-	-	-1.61274	0.071797	Right-biased	8	5	29	51	36	47	5.9916	5.8393	6.3738	6.6562	6.6981	6.6197
ENSGALG00000008859	WDR31	WD repeat domain 31 [Source:HGNC Symbol;Acc:HGNC:21421]	1.89078	0.0720212	Left-biased	27	19	44	0	8	18	6.5093	6.2941	6.5989	5.3472	6.0019	6.1501
ENSGALG00000034070	GAD1	glutamate decarboxylase 1 [Source:NCBI gene;Acc:395743]	2.20863	0.0720212	Left-biased	10	5	12	0	6	0	6.0662	5.8393	6.0156	5.3472	5.9154	5.3472
ENSGALG00000010822	SPATA4	spermatogenesis associated 4 [Source:NCBI gene;Acc:422571]	2.74364	0.0721965	Left-biased	53	16	4	0	11	0	6.9379	6.2185	5.7354	5.3472	6.1125	5.3472
ENSGALG00000009982	ZNF827	zinc finger protein 827 [Source:HGNC Symbol;Acc:HGNC:27193]	0.63858	0.0725904	Left-biased	328	317	462	293	199	298	8.7005	8.571	8.714	8.1378	8.1689	8.1792
ENSGALG00000025929	HOXA5	homeobox A5 [Source:NCBI gene;Acc:100858404]	-0.635682	0.0727176	Right-biased	345	462	471	950	592	672	8.7606	9.0229	8.7369	9.5459	9.472	9.1329
ENSGALG00000052084	-	-	2.32009	0.0727176	Left-biased	26	36	20	10	8	0	6.4886	6.6314	6.2051	5.9427	6.0019	5.3472
ENSGALG00000029012	-	eva-1 homolog A, regulator of programmed cell death [Source:NCBI gene;Acc:422065]	1.2299	0.072868	Left-biased	33	27	54	13	11	30	6.6248	6.468	6.7248	6.0248	6.1125	6.3753
ENSGALG00000035625	CEP192	centrosomal protein 192 [Source:HGNC Symbol;Acc:HGNC:25515]	0.677654	0.0729833	Left-biased	382	328	462	343	276	172	8.8833	8.6108	8.714	8.3106	8.536	7.6191
ENSGALG00000003243	RAD54L2	RAD54-like 2 (S. cerevisiae) [Source:NCBI gene;Acc:415933]	1.19561	0.07311	Left-biased	86	127	142	80	69	13	7.3203	7.6027	7.4702	6.9585	7.1641	6.0319
ENSGALG00000035949	ACAD11	acyl-CoA dehydrogenase family member 11 [Source:NCBI gene;Acc:420689]	-0.721941	0.0735115	Right-biased	842	983	1554	2559	1654	1841	9.89	9.9946	10.2667	10.8771	10.8484	10.4546
ENSGALG00000007979	CALML4	calmodulin like 4 [Source:NCBI gene;Acc:427515]	-0.64563	0.073597	Right-biased	493	560	774	1241	771	1165	9.1984	9.2631	9.35	9.8959	9.8162	9.8406
ENSGALG00000017378	CRTAC1	cartilage acidic protein 1 [Source:NCBI gene;Acc:425346]	-0.818639	0.0738367	Right-biased	217	190	215	460	273	529	8.2283	8.004	7.8684	8.647	8.5233	8.8391
ENSGALG00000009195	MCM8	minichromosome maintenance 8 homologous recombination repair factor [Source:NCBI gene;Acc:421314]	-0.783944	0.0738675	Right-biased	199	222	170	390	292	485	8.1341	8.1701	7.6374	8.4555	8.6015	8.735
ENSGALG00000030276	SHTN1	shootin 1 [Source:HGNC Symbol;Acc:HGNC:29319]	0.781687	0.073878	Left-biased	419	537	475	593	186	192	8.9963	9.2102	8.747	8.952	8.0961	7.725
ENSGALG00000046817	-	-	1.25997	0.0740355	Left-biased	116	41	79	51	45	11	7.5891	6.7119	6.9877	6.6562	6.8452	5.9779
ENSGALG00000001250	APLP2	amyloid beta precursor like protein 2 [Source:NCBI gene;Acc:419727]	0.619014	0.074488	Left-biased	6238	5528	8784	6998	3051	5146	12.6707	12.3905	12.6865	12.2889	11.7028	11.8839
ENSGALG00000037493	-	-	-0.914374	0.0744958	Right-biased	75	71	134	224	181	157	7.2056	7.1008	7.4183	7.857	8.0671	7.5337
ENSGALG00000027429	HSD17B1	hydroxysteroid 17-beta dehydrogenase 1 [Source:NCBI gene;Acc:395641]	1.05916	0.0745188	Left-biased	28	81	41	42	17	24	6.5295	7.2063	6.5579	6.5419	6.2928	6.2705
ENSGALG00000009068	ITPKB	inositol-trisphosphate 3-kinase B [Source:HGNC Symbol;Acc:HGNC:6179]	1.11394	0.0746778	Left-biased	333	391	516	436	119	103	8.7184	8.8195	8.8464	8.5843	7.6438	7.1692
ENSGALG00000052043	-	-	1.89231	0.0746778	Left-biased	61	42	65	0	35	7	7.0423	6.7273	6.8481	5.3472	6.6805	5.8518
ENSGALG00000002728	SLC16A3	solute carrier family 16 member 3 [Source:NCBI gene;Acc:395383]	1.00838	0.0751243	Left-biased	493	617	378	203	282	338	9.1984	9.3862	8.4796	7.7587	8.5609	8.318
ENSGALG00000050605	-	AMMECR1 like [Source:NCBI gene;Acc:424755]	-0.915575	0.0752243	Right-biased	113	132	125	452	150	213	7.5646	7.6394	7.3572	8.6264	7.8719	7.8278
ENSGALG00000000887	NR0B2	nuclear receptor subfamily 0 group B member 2 [Source:NCBI gene;Acc:768353]	2.70977	0.0753067	Left-biased	13	65	31	0	15	0	6.1646	7.0328	6.4071	5.3472	6.2372	5.3472
ENSGALG00000008823	IQUB	IQ motif and ubiquitin domain containing [Source:HGNC Symbol;Acc:HGNC:21995]	-1.23465	0.0753067	Right-biased	25	36	34	132	46	81	6.4675	6.6314	6.4549	7.3591	6.8603	6.9833
ENSGALG00000011389	TRAF3	TNF receptor associated factor 3 [Source:HGNC Symbol;Acc:HGNC:12033]	1.07803	0.0753067	Left-biased	130	197	149	92	112	32	7.6978	8.0421	7.5141	7.0633	7.5864	6.4076
ENSGALG00000011341	UNC93A	unc-93 homolog A [Source:HGNC Symbol;Acc:HGNC:12570]	-1.25368	0.0754689	Right-biased	39	40	84	81	98	244	6.7285	6.6963	7.0338	6.9676	7.4635	7.9666
ENSGALG00000040167	TPD52	tumor protein D52 [Source:NCBI gene;Acc:770339]	0.677794	0.0756866	Left-biased	920	1095	1301	979	443	958	10.0077	10.1388	10.0281	9.5849	9.105	9.5845
ENSGALG00000030988	RBPMS2	RNA binding protein, mRNA processing factor 2 [Source:NCBI gene;Acc:395678]	-0.630289	0.0758973	Right-biased	426	422	627	716	671	1123	9.0167	8.9119	9.0851	9.1855	9.6342	9.7922
ENSGALG00000013209	SLC39A6	solute carrier family 39 member 6 [Source:HGNC Symbol;Acc:HGNC:18607]	0.659222	0.0761332	Left-biased	439	441	563	509	200	341	9.0538	8.9657	8.9524	8.7671	8.1744	8.3279
ENSGALG00000009134	CTTNBP2	cortactin binding protein 2 [Source:NCBI gene;Acc:417766]	-0.787007	0.0761898	Right-biased	226	230	274	325	415	643	8.2731	8.2086	8.1219	8.2508	9.0241	9.078
ENSGALG00000014225	KCTD8	potassium channel tetramerization domain containing 8 [Source:HGNC Symbol;Acc:HGNC:22394]	1.33576	0.0763727	Left-biased	60	171	95	50	40	55	7.0298	7.895	7.1292	6.6442	6.7659	6.7168
ENSGALG00000054431	-	-	-1.18875	0.0766859	Right-biased	52	75	69	120	120	264	6.9242	7.1441	6.8898	7.2775	7.6518	8.0492
ENSGALG00000033971	-	-	1.21527	0.0769215	Left-biased	36	36	52	29	13	18	6.678	6.6314	6.7008	6.3483	6.1775	6.1501
ENSGALG00000013738	OPTN	optineurin [Source:NCBI gene;Acc:374079]	-0.65004	0.0769708	Right-biased	725	609	1122	2052	1023	1197	9.6931	9.3696	9.8317	10.5735	10.193	9.8764
ENSGALG00000004960	FBN1	fibrillin 1 [Source:HGNC Symbol;Acc:HGNC:3603]	-0.911987	0.0769804	Right-biased	665	690	1035	2137	771	2297	9.5806	9.5299	9.7256	10.6291	9.8162	10.7576
ENSGALG00000014936	ESCO1	establishment of sister chromatid cohesion N-acetyltransferase 1 [Source:HGNC Symbol;Acc:HGNC:24645]	0.843298	0.0769804	Left-biased	223	161	252	81	177	106	8.2583	7.8339	8.0327	6.9676	8.0434	7.1924
ENSGALG00000037655	BCL9	BCL9 transcription coactivator [Source:HGNC Symbol;Acc:HGNC:1008]	0.604692	0.0770349	Left-biased	489	456	844	501	312	481	9.1882	9.0068	9.4608	8.7482	8.6794	8.7251
ENSGALG00000005781	ARFGAP1	ADP ribosylation factor GTPase activating protein 1 [Source:NCBI gene;Acc:419241]	0.840207	0.0772201	Left-biased	1653	2178	2568	798	863	2363	10.8032	11.0796	10.9542	9.3224	9.9654	10.7966
ENSGALG00000040898	-	-	1.99156	0.0772201	Left-biased	14	22	14	3	5	6	6.1946	6.3634	6.0681	5.675	5.8664	5.8147
ENSGALG00000007361	SST	somatostatin [Source:NCBI gene;Acc:396279]	1.7311	0.0775047	Left-biased	252	161	580	112	62	152	8.395	7.8339	8.9889	7.22	7.0796	7.504
ENSGALG00000051003	-	-	2.28666	0.0775047	Left-biased	15	23	18	0	3	10	6.2234	6.3853	6.1623	5.3472	5.7503	5.949
ENSGALG00000016442	RRM2	ribonucleotide reductase regulatory subunit M2 [Source:HGNC Symbol;Acc:HGNC:10452]	0.618711	0.0778366	Left-biased	6818	3706	6286	5826	3046	3590	12.7975	11.8242	12.2108	12.0291	11.7005	11.3777
ENSGALG00000009682	VEPH1	ventricular zone expressed PH domain containing 1 [Source:HGNC Symbol;Acc:HGNC:25735]	2.54945	0.0781578	Left-biased	6	13	10	0	5	0	5.9064	6.1348	5.9583	5.3472	5.8664	5.3472
ENSGALG00000012055	-	anti-Mullerian hormone receptor, type II [Source:NCBI gene;Acc:424261]	-0.714892	0.0789708	Right-biased	2751	4145	6666	9979	4376	10568	11.512	11.9824	12.2941	12.7939	12.2125	12.9062
ENSGALG00000008098	NAMPTP1	nicotinamide phosphoribosyltransferase pseudogene 1 [Source:NCBI gene;Acc:417707]	0.692223	0.0791485	Left-biased	621	413	795	472	303	488	9.4921	8.8857	9.3842	8.6774	8.6449	8.7423
ENSGALG00000014937	KPNA5	karyopherin subunit alpha 5 [Source:HGNC Symbol;Acc:HGNC:6398]	0.804316	0.0795658	Left-biased	325	355	472	251	270	174	8.6896	8.704	8.7394	7.9738	8.5106	7.6301
ENSGALG00000011007	OSBPL3	oxysterol binding protein like 3 [Source:HGNC Symbol;Acc:HGNC:16370]	1.35255	0.0801148	Left-biased	53	45	50	11	27	24	6.9379	6.7722	6.6763	5.9713	6.5272	6.2705
ENSGALG00000007177	PTPRG	protein tyrosine phosphatase, receptor type G [Source:NCBI gene;Acc:374208]	-0.782949	0.0801376	Right-biased	512	511	762	1417	554	1577	9.246	9.148	9.3302	10.0724	9.387	10.2448
ENSGALG00000007349	RASL12	RAS like family 12 [Source:HGNC Symbol;Acc:HGNC:30289]	-0.900543	0.0801376	Right-biased	150	149	256	294	374	426	7.8393	7.7568	8.0494	8.1414	8.8967	8.5821
ENSGALG00000009556	PRICKLE1	prickle planar cell polarity protein 1 [Source:HGNC Symbol;Acc:HGNC:17019]	-0.81867	0.0801376	Right-biased	954	774	1719	2607	1347	2812	10.0561	9.6792	10.4034	10.9028	10.5663	11.0372
ENSGALG00000016648	-	arylsulfatase D [Source:NCBI gene;Acc:418658]	-2.56935	0.0801376	Right-biased	8	5	37	63	82	154	5.9916	5.8393	6.5004	6.7915	7.3071	7.516
ENSGALG00000005400	CACNA2D3	calcium voltage-gated channel auxiliary subunit alpha2delta 3 [Source:HGNC Symbol;Acc:HGNC:15460]	1.68081	0.0802711	Left-biased	21	18	29	10	12	0	6.3779	6.2697	6.3738	5.9427	6.1457	5.3472
ENSGALG00000035578	RBM6	RNA binding motif protein 6 [Source:NCBI gene;Acc:415931]	1.11569	0.0802711	Left-biased	347	666	764	230	341	274	8.7675	9.4842	9.3335	7.8839	8.7852	8.0888
ENSGALG00000050403	LYPD1	LY6/PLAUR domain containing 1 [Source:HGNC Symbol;Acc:HGNC:28431]	-1.37688	0.0802711	Right-biased	20	31	28	73	74	76	6.3541	6.544	6.3566	6.8927	7.221	6.9367
ENSGALG00000006344	GSTT1	glutathione S-transferase theta 1 [Source:NCBI gene;Acc:396322]	-0.833124	0.0806531	Right-biased	233	130	167	328	276	478	8.307	7.6248	7.6204	8.2609	8.536	8.7177
ENSGALG00000000451	MEIG1	meiosis/spermiogenesis associated 1 [Source:NCBI gene;Acc:769589]	2.01317	0.0806532	Left-biased	16	23	21	18	0	0	6.2513	6.3853	6.2257	6.1418	5.3472	5.3472
ENSGALG00000005118	FAM124B	family with sequence similarity 124 member B [Source:HGNC Symbol;Acc:HGNC:26224]	-1.42429	0.0806532	Right-biased	56	33	27	158	26	211	6.9782	6.5798	6.3391	7.5199	6.5062	7.8183
ENSGALG00000039919	-	-	1.86051	0.0806982	Left-biased	40	71	15	15	11	15	6.7449	7.1008	6.0929	6.074	6.1125	6.0817
ENSGALG00000014855	GHR	growth hormone receptor [Source:NCBI gene;Acc:408184]	-0.946597	0.0808565	Right-biased	76	66	61	153	153	124	7.2165	7.0444	6.8049	7.4905	7.892	7.3236
ENSGALG00000010201	ABHD18	abhydrolase domain containing 18 [Source:NCBI gene;Acc:422499]	0.625829	0.0809182	Left-biased	996	650	864	485	569	748	10.1138	9.453	9.4909	8.7096	9.4212	9.2675
ENSGALG00000006343	ACTA2	actin, alpha 2, smooth muscle, aorta [Source:NCBI gene;Acc:423787]	-0.814105	0.0809322	Right-biased	8150	7441	9897	24100	7370	21417	13.0523	12.8137	12.8567	14.0562	12.9546	13.9175
ENSGALG00000010680	TTC7B	tetratricopeptide repeat domain 7B [Source:NCBI gene;Acc:423407]	0.638763	0.0816582	Left-biased	313	309	419	208	238	277	8.6452	8.5413	8.5989	7.7828	8.3668	8.1004
ENSGALG00000015151	B4GALT6	beta-1,4-galactosyltransferase 6 [Source:NCBI gene;Acc:421092]	0.811559	0.0816582	Left-biased	830	555	676	404	461	420	9.871	9.2518	9.179	8.496	9.1547	8.5656
ENSGALG00000030160	DRC7	dynein regulatory complex subunit 7 [Source:HGNC Symbol;Acc:HGNC:25289]	0.948907	0.0816582	Left-biased	68	70	90	43	18	76	7.1267	7.0897	7.0868	6.5553	6.3192	6.9367
ENSGALG00000052918	-	platelet glycoprotein Ib alpha chain-like [Source:NCBI gene;Acc:101750889]	2.16397	0.0816653	Left-biased	25	16	13	10	4	0	6.4675	6.2185	6.0424	5.9427	5.8121	5.3472
ENSGALG00000004339	-	phosphodiesterase 8B [Source:NCBI gene;Acc:427645]	2.8137	0.081765	Left-biased	11	5	12	0	4	0	6.1006	5.8393	6.0156	5.3472	5.8121	5.3472
ENSGALG00000054765	-	-	-1.43588	0.081765	Right-biased	3	5	13	19	17	25	5.7439	5.8393	6.0424	6.163	6.2928	6.2889
ENSGALG00000008896	PPP1R1C	protein phosphatase 1 regulatory inhibitor subunit 1C [Source:HGNC Symbol;Acc:HGNC:14940]	-1.68045	0.0821219	Right-biased	12	7	18	71	16	51	6.1333	5.9284	6.1623	6.8731	6.2655	6.6694
ENSGALG00000006300	LDHA	lactate dehydrogenase A [Source:NCBI gene;Acc:396221]	1.18619	0.0823984	Left-biased	1978	1436	1479	741	707	985	11.0515	10.5058	10.2	9.2287	9.7024	9.6206
ENSGALG00000007162	SELENOS	selenoprotein S [Source:NCBI gene;Acc:415522]	-0.867733	0.0823984	Right-biased	679	648	883	1001	1560	1724	9.6077	9.449	9.519	9.6138	10.7678	10.3654
ENSGALG00000016058	ERG	ERG, ETS transcription factor [Source:NCBI gene;Acc:374146]	-0.674115	0.0823984	Right-biased	299	223	371	637	379	583	8.5916	8.175	8.4582	9.04	8.9129	8.9573
ENSGALG00000021601	EPS15L1	epidermal growth factor receptor pathway substrate 15 like 1 [Source:HGNC Symbol;Acc:HGNC:24634]	0.776686	0.0823984	Left-biased	511	535	739	308	381	425	9.2436	9.2055	9.2913	8.1919	8.9193	8.5794
ENSGALG00000038780	PRDM2	PR/SET domain 2 [Source:HGNC Symbol;Acc:HGNC:9347]	0.593403	0.0823984	Left-biased	1149	1034	1775	846	933	1012	10.3063	10.0621	10.447	9.3968	10.0694	9.6558
ENSGALG00000040003	STXBP1	syntaxin binding protein 1 [Source:NCBI gene;Acc:404293]	-0.902326	0.0823984	Right-biased	619	404	893	1772	739	1557	9.488	8.859	9.5335	10.3737	9.7604	10.2276
ENSGALG00000022622	HOXA4	homeobox A4 [Source:NCBI gene;Acc:395307]	-0.990154	0.0832509	Right-biased	914	1521	1720	3021	3221	2421	9.999	10.5844	10.4042	11.1071	11.7792	10.83
ENSGALG00000053575	DAZAP2	DAZ associated protein 2 [Source:HGNC Symbol;Acc:HGNC:2684]	-1.75646	0.0833025	Right-biased	9	7	10	36	9	60	6.03	5.9284	5.9583	6.4575	6.0409	6.7733
ENSGALG00000027240	TSPAN13	tetraspanin 13 [Source:NCBI gene;Acc:420595]	0.64135	0.0835083	Left-biased	2069	2843	2196	2265	1032	2032	11.114	11.4515	10.7383	10.7089	10.2048	10.5894
ENSGALG00000004428	-	histamine H3 receptor-like [Source:NCBI gene;Acc:427545]	-0.625092	0.0835286	Right-biased	57	53	71	126	79	107	6.9913	6.8836	6.91	7.319	7.2755	7.2001
ENSGALG00000005933	SLC5A11	solute carrier family 5 member 11 [Source:HGNC Symbol;Acc:HGNC:23091]	2.08448	0.0835286	Left-biased	12	47	73	0	13	18	6.1333	6.8011	6.93	5.3472	6.1775	6.1501
ENSGALG00000012986	KDM5A	lysine demethylase 5A [Source:HGNC Symbol;Acc:HGNC:9886]	0.654865	0.0835286	Left-biased	400	511	640	525	211	387	8.9394	9.148	9.1106	8.8042	8.2329	8.4712
ENSGALG00000028512	LCOR	ligand dependent nuclear receptor corepressor [Source:HGNC Symbol;Acc:HGNC:29503]	1.07973	0.0835286	Left-biased	147	139	195	172	36	59	7.819	7.689	7.7706	7.5989	6.6981	6.7622
ENSGALG00000009724	GREM1	gremlin 1, DAN family BMP antagonist [Source:NCBI gene;Acc:395826]	-1.26628	0.0839545	Right-biased	178	73	167	340	350	411	8.0154	7.1226	7.6204	8.3008	8.8165	8.5405
ENSGALG00000016475	-	long intergenic non-protein coding RNA 954 [Source:NCBI gene;Acc:421956]	1.98163	0.0839545	Left-biased	91	76	184	0	4	100	7.3692	7.1547	7.7136	5.3472	5.8121	7.1454
ENSGALG00000053759	-	-	2.28658	0.0839545	Left-biased	18	11	14	7	3	0	6.3043	6.073	6.0681	5.8465	5.7503	5.3472
ENSGALG00000004519	TRPV2	transient receptor potential cation channel subfamily V member 2 [Source:HGNC Symbol;Acc:HGNC:18082]	-1.03627	0.0841018	Right-biased	92	57	120	215	167	223	7.3787	6.9355	7.322	7.8158	7.9824	7.8742
ENSGALG00000009700	PDK4	pyruvate dehydrogenase kinase 4 [Source:NCBI gene;Acc:420570]	-1.34118	0.0842939	Right-biased	136	24	77	278	107	343	7.7419	6.4067	6.9688	8.0814	7.5438	8.3344
ENSGALG00000005725	CSF1R	colony stimulating factor 1 receptor [Source:NCBI gene;Acc:396406]	-1.17375	0.0848453	Right-biased	603	752	1081	3460	908	1993	9.4543	9.6415	9.7827	11.2962	10.0331	10.5628
ENSGALG00000047761	-	uncharacterized LOC769729 [Source:NCBI gene;Acc:769729]	-0.949901	0.0848671	Right-biased	224	181	224	710	356	309	8.2633	7.9535	7.9103	9.175	8.837	8.2188
ENSGALG00000047745	-	-	-2.60963	0.0851891	Right-biased	12	0	2	15	25	63	6.1333	5.3472	5.6221	6.074	6.4848	6.8058
ENSGALG00000009641	COL1A2	collagen type I alpha 2 chain [Source:NCBI gene;Acc:396243]	-0.711556	0.0852407	Right-biased	13679	13829	25016	40678	14114	43814	13.7938	13.7003	14.1849	14.8086	13.8849	14.9462
ENSGALG00000007779	ADCY9	adenylate cyclase 9 [Source:NCBI gene;Acc:395339]	-0.697662	0.0855438	Right-biased	330	259	424	782	266	873	8.7077	8.3401	8.6127	9.2967	8.4934	9.4645
ENSGALG00000053121	-	chemokine ah221 [Source:NCBI gene;Acc:417536]	-1.86084	0.0855438	Right-biased	22	40	90	209	151	219	6.4012	6.6963	7.0868	7.7875	7.8786	7.8558
ENSGALG00000052176	-	-	-1.54034	0.0855702	Right-biased	12	6	22	53	28	47	6.1333	5.8858	6.2457	6.68	6.5477	6.6197
ENSGALG00000000999	ZNF319	zinc finger protein 319 [Source:HGNC Symbol;Acc:HGNC:13644]	0.729346	0.0855739	Left-biased	56	68	110	40	48	64	6.9782	7.0673	7.2484	6.5146	6.8901	6.8164
ENSGALG00000006812	TTC36	tetratricopeptide repeat domain 36 [Source:NCBI gene;Acc:419757]	-3.70426	0.0855739	Right-biased	1	0	3	43	13	0	5.5767	5.3472	5.6836	6.5553	6.1775	5.3472
ENSGALG00000047835	-	-	-1.28614	0.0855739	Right-biased	5	13	15	33	18	39	5.8582	6.1348	6.0929	6.4123	6.3192	6.5124
ENSGALG00000014867	PAIP1	poly(A) binding protein interacting protein 1 [Source:NCBI gene;Acc:427195]	0.675737	0.0857368	Left-biased	7220	5090	6830	5505	3080	5184	12.8792	12.2733	12.3286	11.949	11.7161	11.8943
ENSGALG00000015376	IDUA	iduronidase, alpha-L- [Source:NCBI gene;Acc:427294]	0.704544	0.0857368	Left-biased	409	389	423	374	211	266	8.9666	8.8133	8.61	8.4078	8.2329	8.0572
ENSGALG00000053321	DOK2	docking protein 2 [Source:HGNC Symbol;Acc:HGNC:2991]	-1.67171	0.0859009	Right-biased	11	10	3	35	17	40	6.1006	6.0399	5.6836	6.4427	6.2928	6.5265
ENSGALG00000006911	TMC5	transmembrane channel like 5 [Source:HGNC Symbol;Acc:HGNC:22999]	1.6423	0.085958	Left-biased	28	53	72	43	10	2	6.5295	6.8836	6.92	6.5553	6.0777	5.6179
ENSGALG00000014812	SIDT1	SID1 transmembrane family member 1 [Source:HGNC Symbol;Acc:HGNC:25967]	-1.60663	0.085958	Right-biased	11	15	27	43	16	128	6.1006	6.1917	6.3391	6.5553	6.2655	7.351
ENSGALG00000010385	-	tight junction associated protein 1 [Source:NCBI gene;Acc:421455]	1.57126	0.0860621	Left-biased	99	86	117	47	55	1	7.4437	7.2559	7.3004	6.607	6.9887	5.5388
ENSGALG00000034590	CELF2	CUGBP Elav-like family member 2 [Source:NCBI gene;Acc:374111]	-0.616937	0.0864595	Right-biased	1282	821	1285	2447	1442	1996	10.4549	9.7564	10.0116	10.8153	10.6597	10.5649
ENSGALG00000002424	RECQL5	RecQ like helicase 5 [Source:NCBI gene;Acc:373891]	0.595021	0.0865996	Left-biased	470	545	700	478	338	437	9.1386	9.2288	9.2228	8.6923	8.7746	8.6119
ENSGALG00000011958	TEF	TEF, PAR bZIP transcription factor [Source:NCBI gene;Acc:396342]	-1.02644	0.0866886	Right-biased	73	42	102	198	54	266	7.1836	6.7273	7.1863	7.7342	6.9751	8.0572
ENSGALG00000047729	-	-	2.1975	0.0868335	Left-biased	24	17	14	14	0	1	6.4459	6.2445	6.0681	6.0499	5.3472	5.5388
ENSGALG00000019690	WDR86	WD repeat domain 86 [Source:HGNC Symbol;Acc:HGNC:28020]	-0.949807	0.0868337	Right-biased	160	177	518	839	303	663	7.9049	7.9304	8.8511	9.3862	8.6449	9.1161
ENSGALG00000017183	MMP13	matrix metallopeptidase 13 [Source:NCBI gene;Acc:395683]	-2.35315	0.0868648	Right-biased	28	5	12	161	22	110	6.5295	5.8393	6.0156	7.5372	6.4175	7.2228
ENSGALG00000007976	-	-	1.25321	0.0868881	Left-biased	299	693	480	521	38	206	8.5916	9.5355	8.7595	8.7951	6.7326	7.7944
ENSGALG00000029354	GMIP	GEM interacting protein [Source:HGNC Symbol;Acc:HGNC:24852]	-1.10115	0.0869521	Right-biased	47	52	66	155	103	135	6.8529	6.8703	6.8587	7.5023	7.5087	7.3975
ENSGALG00000007511	ITGB2	integrin subunit beta 2 [Source:NCBI gene;Acc:396181]	-1.28674	0.0875216	Right-biased	126	210	88	495	193	571	7.6677	8.1101	7.0694	8.7338	8.1358	8.9319
ENSGALG00000013304	SLC5A12	solute carrier family 5 member 12 [Source:HGNC Symbol;Acc:HGNC:28750]	4.01691	0.0877449	Left-biased	5	0	3	0	0	0	5.8582	5.3472	5.6836	5.3472	5.3472	5.3472
ENSGALG00000028978	BTBD19	BTB domain containing 19 [Source:HGNC Symbol;Acc:HGNC:27145]	-1.10347	0.0880254	Right-biased	19	28	49	84	73	60	6.3295	6.4876	6.6638	6.9945	7.2099	6.7733
ENSGALG00000054939	RAPH1	Ras association (RalGDS/AF-6) and pleckstrin homology domains 1 [Source:HGNC Symbol;Acc:HGNC:14436]	-0.787785	0.0880254	Right-biased	116	128	125	382	150	205	7.5891	7.6101	7.3572	8.4319	7.8719	7.7895
ENSGALG00000033148	-	-	-1.13063	0.0880367	Right-biased	78	38	104	341	116	85	7.238	6.6643	7.2021	8.304	7.6195	7.0193
ENSGALG00000042168	-	RING finger protein 170-like [Source:NCBI gene;Acc:100859636]	1.98375	0.0881802	Left-biased	26	27	55	0	23	1	6.4886	6.468	6.7366	5.3472	6.4405	5.5388
ENSGALG00000012339	ATL1	atlastin GTPase 1 [Source:HGNC Symbol;Acc:HGNC:11231]	-0.641793	0.0883781	Right-biased	642	575	1078	2182	694	1201	9.5351	9.2965	9.779	10.6577	9.6781	9.8808
ENSGALG00000026687	PLCD4	phospholipase C delta 4 [Source:HGNC Symbol;Acc:HGNC:9062]	2.23211	0.0885858	Left-biased	66	104	110	0	51	0	7.1032	7.4197	7.2484	5.3472	6.9334	5.3472
ENSGALG00000003537	SGK2	serum/glucocorticoid regulated kinase 2 [Source:HGNC Symbol;Acc:HGNC:13900]	2.46689	0.0888738	Left-biased	5	9	7	0	4	0	5.8582	6.005	5.8596	5.3472	5.8121	5.3472
ENSGALG00000014094	STK38L	serine/threonine kinase 38 like [Source:NCBI gene;Acc:418217]	0.855995	0.0888738	Left-biased	786	890	1106	482	417	818	9.7991	9.8627	9.8128	8.7022	9.0301	9.3811
ENSGALG00000006019	EPHX4	epoxide hydrolase 4 [Source:HGNC Symbol;Acc:HGNC:23758]	-1.05785	0.0898155	Right-biased	65	47	81	179	110	160	7.0913	6.8011	7.0064	7.6367	7.5695	7.5513
ENSGALG00000001315	UBE2Z	ubiquitin conjugating enzyme E2 Z [Source:HGNC Symbol;Acc:HGNC:25847]	-1.30206	0.0901354	Right-biased	32	24	38	46	54	163	6.6064	6.4067	6.5151	6.5943	6.9751	7.5686
ENSGALG00000013294	CYP19A1	Gallus gallus cytochrome P450 family 19 subfamily A member 1 (CYP19A1), transcript variant 2, mRNA. [Source:RefSeq mRNA;Acc:NM_001364699]	3.57252	0.0901354	Left-biased	3	0	3	0	0	0	5.7439	5.3472	5.6836	5.3472	5.3472	5.3472
ENSGALG00000050426	-	-	1.72497	0.0901704	Left-biased	13	24	16	1	5	12	6.1646	6.4067	6.1168	5.5367	5.8664	6.0055
ENSGALG00000002576	ASL2	argininosuccinate lyase 2 [Source:NCBI gene;Acc:417545]	-0.885399	0.090256	Right-biased	158	261	228	623	245	520	7.892	8.3488	7.9284	9.0126	8.3995	8.8184
ENSGALG00000002623	PCOLCE2	procollagen C-endopeptidase enhancer 2 [Source:HGNC Symbol;Acc:HGNC:8739]	-1.26727	0.0902993	Right-biased	51	52	43	188	93	126	6.9103	6.8703	6.5854	7.6838	7.4166	7.3374
ENSGALG00000040995	-	-	2.80906	0.0903423	Left-biased	40	42	41	0	15	1	6.7449	6.7273	6.5579	5.3472	6.2372	5.5388
ENSGALG00000009092	STON1	stonin 1 [Source:NCBI gene;Acc:100534590]	-0.626962	0.090686	Right-biased	523	424	717	1054	535	1346	9.2729	8.9177	9.253	9.681	9.3425	10.0323
ENSGALG00000036093	PTPN7	protein tyrosine phosphatase non-receptor type 7 [Source:HGNC Symbol;Acc:HGNC:9659]	-1.11851	0.090686	Right-biased	48	74	54	227	61	169	6.8675	7.1334	6.7248	7.8705	7.067	7.6025
ENSGALG00000047857	-	-	2.58595	0.0915071	Left-biased	6	11	20	7	0	0	5.9064	6.073	6.2051	5.8465	5.3472	5.3472
ENSGALG00000007220	FTH1	ferritin heavy chain 1 [Source:NCBI gene;Acc:395970]	-0.638974	0.0919247	Right-biased	45785	118204	126938	175866	106493	221183	15.5309	16.788	16.523	16.9176	16.7937	17.279
ENSGALG00000001863	VTG2	vitellogenin 2 [Source:NCBI gene;Acc:424533]	2.38919	0.0919704	Left-biased	14	31	16	0	11	0	6.1946	6.544	6.1168	5.3472	6.1125	5.3472
ENSGALG00000000820	-	5-hydroxytryptamine (serotonin) receptor 1D, G protein-coupled [Source:NCBI gene;Acc:769107]	1.07855	0.0920737	Left-biased	39	71	41	13	28	38	6.7285	7.1008	6.5579	6.0248	6.5477	6.4981
ENSGALG00000030801	CCKAR	cholecystokinin A receptor [Source:NCBI gene;Acc:422801]	-3.20303	0.0926205	Right-biased	8	0	2	56	0	67	5.9916	5.3472	5.6221	6.7147	5.3472	6.8477
ENSGALG00000048034	-	chaperonin containing TCP1 subunit 3 [Source:NCBI gene;Acc:425644]	0.843361	0.0929647	Left-biased	372	515	566	304	238	355	8.8512	9.1578	8.9589	8.1777	8.3668	8.3731
ENSGALG00000004058	GPR146	G protein-coupled receptor 146 [Source:NCBI gene;Acc:416456]	-1.30505	0.0935977	Right-biased	74	40	105	113	97	407	7.1947	6.6963	7.2099	7.2274	7.4543	8.5292
ENSGALG00000002960	HMGCS2	3-hydroxy-3-methylglutaryl-CoA synthase 2 [Source:HGNC Symbol;Acc:HGNC:5008]	3.97498	0.0940618	Left-biased	3	1	4	0	0	0	5.7439	5.5681	5.7354	5.3472	5.3472	5.3472
ENSGALG00000002080	DOCK2	dedicator of cytokinesis 2 [Source:HGNC Symbol;Acc:HGNC:2988]	1.65296	0.0940833	Left-biased	91	34	63	21	39	0	7.3692	6.5973	6.8267	6.2037	6.7494	5.3472
ENSGALG00000048759	-	signal transducer and activator of transcription 6 [Source:NCBI gene;Acc:100859196]	2.50906	0.0940944	Left-biased	14	9	1	3	2	0	6.1946	6.005	5.5417	5.675	5.6767	5.3472
ENSGALG00000007550	-	two pore segment channel 2 [Source:NCBI gene;Acc:423141]	-0.999907	0.094654	Right-biased	44	36	52	74	62	164	6.8079	6.6314	6.7008	6.9023	7.0796	7.5743
ENSGALG00000003217	LITAF	lipopolysaccharide induced TNF factor [Source:NCBI gene;Acc:374125]	0.902976	0.0947703	Left-biased	90	164	186	97	71	89	7.3595	7.8526	7.7241	7.1044	7.1872	7.0543
ENSGALG00000009410	PEX1	peroxisomal biogenesis factor 1 [Source:HGNC Symbol;Acc:HGNC:8850]	1.05827	0.0947703	Left-biased	132	135	190	75	110	38	7.7127	7.6608	7.745	6.9119	7.5695	6.4981
ENSGALG00000028308	TNS4	tensin 4 [Source:HGNC Symbol;Acc:HGNC:24352]	1.85613	0.0948356	Left-biased	13	8	13	7	0	4	6.1646	5.9679	6.0424	5.8465	5.3472	5.7295
ENSGALG00000007193	-	HRAS like suppressor [Source:NCBI gene;Acc:424903]	-0.822102	0.0948417	Right-biased	285	234	295	457	390	785	8.5358	8.2275	8.2019	8.6393	8.9478	9.3287
ENSGALG00000001377	POLRMT	RNA polymerase mitochondrial [Source:HGNC Symbol;Acc:HGNC:9200]	0.595173	0.0948551	Left-biased	690	1189	942	710	550	836	9.6286	10.2497	9.6027	9.175	9.3777	9.4089
ENSGALG00000005540	MICAL2	microtubule associated monooxygenase, calponin and LIM domain containing 2 [Source:HGNC Symbol;Acc:HGNC:24693]	0.809096	0.0956861	Left-biased	139	107	157	80	67	110	7.7634	7.4451	7.5624	6.9585	7.1405	7.2228
ENSGALG00000007809	TSHZ2	teashirt zinc finger homeobox 2 [Source:HGNC Symbol;Acc:HGNC:13010]	-1.06349	0.0956861	Right-biased	97	65	110	237	78	359	7.4255	7.0328	7.2484	7.9145	7.2648	8.3857
ENSGALG00000034713	-	-	2.4242	0.0956861	Left-biased	109	80	159	1	54	0	7.5312	7.1962	7.5742	5.5367	6.9751	5.3472
ENSGALG00000028807	AP1AR	adaptor related protein complex 1 associated regulatory protein [Source:HGNC Symbol;Acc:HGNC:28808]	0.715551	0.0958456	Left-biased	1186	562	955	818	476	585	10.3492	9.2676	9.6206	9.3539	9.1948	8.9615
ENSGALG00000042134	PIEZO2	piezo type mechanosensitive ion channel component 2 [Source:HGNC Symbol;Acc:HGNC:26270]	-1.04117	0.0958456	Right-biased	485	601	589	2603	428	1144	9.1779	9.3527	9.0078	10.9006	9.0623	9.8166
ENSGALG00000052736	-	-	1.99658	0.0958456	Left-biased	39	20	32	1	9	15	6.7285	6.3179	6.4233	5.5367	6.0409	6.0817
ENSGALG00000054938	-	-	3.11102	0.0959409	Left-biased	7	12	6	0	3	0	5.9506	6.1046	5.8219	5.3472	5.7503	5.3472
ENSGALG00000015010	NSG1	neuron specific gene family member 1 [Source:NCBI gene;Acc:395251]	0.791755	0.0963966	Left-biased	1180	1121	960	984	467	755	10.3423	10.1704	9.6274	9.5915	9.1709	9.2793
ENSGALG00000005900	E4F1	E4F transcription factor 1 [Source:HGNC Symbol;Acc:HGNC:3121]	-0.66913	0.0967702	Right-biased	182	153	254	325	280	424	8.0388	7.783	8.0411	8.2508	8.5526	8.5766
ENSGALG00000034709	-	-	3.60802	0.0967702	Left-biased	3	4	5	0	1	0	5.7439	5.7878	5.7809	5.3472	5.5804	5.3472
ENSGALG00000054854	-	-	1.42648	0.0967989	Left-biased	24	35	30	22	11	4	6.4459	6.6145	6.3906	6.2232	6.1125	5.7295
ENSGALG00000015701	-	thiosulfate sulfurtransferase like domain containing 1 [Source:NCBI gene;Acc:418473]	0.892874	0.0970369	Left-biased	2772	2082	2418	1747	1130	1593	11.5227	11.017	10.871	10.3544	10.3273	10.2585
ENSGALG00000052052	-	chromosome 6 open reading frame, human C10orf90 [Source:NCBI gene;Acc:423959]	1.10316	0.0971801	Left-biased	82	71	89	84	23	24	7.2798	7.1008	7.0781	6.9945	6.4405	6.2705
ENSGALG00000027540	-	casein kinase 1 gamma 2 [Source:NCBI gene;Acc:100857862]	1.92901	0.0975311	Left-biased	27	9	50	5	16	0	6.5093	6.005	6.6763	5.7698	6.2655	5.3472
ENSGALG00000037332	IGFBP7	insulin like growth factor binding protein 7 [Source:HGNC Symbol;Acc:HGNC:5476]	-0.874073	0.0977809	Right-biased	90	95	122	290	122	233	7.3595	7.3405	7.3362	8.1267	7.6676	7.919
ENSGALG00000047598	-	-	2.05095	0.0977809	Left-biased	10	5	14	0	7	0	6.0662	5.8393	6.0681	5.3472	5.9603	5.3472
ENSGALG00000046708	PTGES	prostaglandin E synthase [Source:NCBI gene;Acc:417193]	-1.18681	0.0980763	Right-biased	10	19	9	41	15	46	6.0662	6.2941	5.9273	6.5283	6.2372	6.6069
ENSGALG00000009421	SRSF5	serine and arginine rich splicing factor 5 [Source:NCBI gene;Acc:423258]	-1.12781	0.0981157	Right-biased	456	299	467	2427	331	484	9.1009	8.5033	8.7268	10.804	8.7496	8.7325
ENSGALG00000014391	CCDC149	coiled-coil domain containing 149 [Source:HGNC Symbol;Acc:HGNC:25405]	0.71035	0.0982304	Left-biased	252	256	316	212	190	142	8.395	8.3271	8.2775	7.8017	8.1189	7.4424
ENSGALG00000034025	ASIC1	acid sensing ion channel subunit 1 [Source:NCBI gene;Acc:426883]	1.31355	0.098324	Left-biased	40	22	36	19	10	16	6.7449	6.3634	6.4855	6.163	6.0777	6.1052
ENSGALG00000009470	SERPINI1	serpin family I member 1 [Source:NCBI gene;Acc:425002]	0.876091	0.0983798	Left-biased	7320	3068	4690	3346	2146	4129	12.8989	11.5583	11.7966	11.2495	11.2097	11.5738
ENSGALG00000004903	CHST8	carbohydrate sulfotransferase 8 [Source:HGNC Symbol;Acc:HGNC:15993]	-1.25201	0.0985519	Right-biased	87	19	71	249	145	73	7.3302	6.2941	6.91	7.9655	7.8376	6.9078
ENSGALG00000043754	GLUL	glutamate-ammonia ligase [Source:NCBI gene;Acc:396489]	-0.958708	0.0987395	Right-biased	181	563	372	1247	332	992	8.033	9.2698	8.4613	9.9023	8.7532	9.6298
ENSGALG00000053351	-	-	-1.33361	0.0987395	Right-biased	18	23	36	130	55	28	6.3043	6.3853	6.4855	7.3459	6.9887	6.3417
ENSGALG00000040732	-	-	-1.72708	0.0987623	Right-biased	28	22	23	27	136	81	6.5295	6.3634	6.2653	6.3145	7.7736	6.9833
ENSGALG00000015167	PRUNE2	prune homolog 2 with BCH domain [Source:HGNC Symbol;Acc:HGNC:25209]	-1.98091	0.0987959	Right-biased	20	0	7	32	7	97	6.3541	5.3472	5.8596	6.3968	5.9603	7.1213
ENSGALG00000013441	INVS	inversin [Source:NCBI gene;Acc:395234]	0.643792	0.0991882	Left-biased	212	257	358	183	180	207	8.2028	8.3315	8.4176	7.6578	8.0612	7.7992
ENSGALG00000048089	-	-	-1.63006	0.0992084	Right-biased	43	23	26	58	30	265	6.7925	6.3853	6.3213	6.7372	6.5874	8.0532
ENSGALG00000034716	HEY2	hes related family bHLH transcription factor with YRPW motif 2 [Source:HGNC Symbol;Acc:HGNC:4881]	1.17213	0.0994244	Left-biased	30	64	69	31	22	26	6.5687	7.021	6.8898	6.3809	6.4175	6.3069
ENSGALG00000008465	SORCS1	sortilin related VPS10 domain containing receptor 1 [Source:HGNC Symbol;Acc:HGNC:16697]	1.99127	0.0998527	Left-biased	63	33	39	31	9	0	7.067	6.5798	6.5296	6.3809	6.0409	5.3472
ENSGALG00000026231	ARID3A	AT-rich interaction domain 3A [Source:HGNC Symbol;Acc:HGNC:3031]	1.13542	0.0998527	Left-biased	62	50	104	46	40	17	7.0547	6.8431	7.2021	6.5943	6.7659	6.128
ENSGALG00000008425	MAP1A	microtubule associated protein 1A [Source:HGNC Symbol;Acc:HGNC:6835]	-0.671166	0.0998834	Right-biased	621	736	951	1510	958	1643	9.4921	9.6136	9.6151	10.1576	10.1048	10.3002
ENSGALG00000005171	AP1S3	adaptor related protein complex 1 sigma 3 subunit [Source:NCBI gene;Acc:424807]	0.942126	0.0999992	Left-biased	492	677	550	249	455	217	9.1959	9.5053	8.9239	7.9655	9.1383	7.8465
ENSGALG00000007697	MGEA5	meningioma expressed antigen 5 (hyaluronidase) [Source:NCBI gene;Acc:423851]	1.15831	0.0999992	Left-biased	129	88	152	30	80	60	7.6904	7.2752	7.5324	6.3648	7.2861	6.7733
ENSGALG00000045196	LAPTM4B	lysosomal protein transmembrane 4 beta [Source:HGNC Symbol;Acc:HGNC:13646]	-0.722433	0.0999992	Right-biased	550	537	616	1292	433	1619	9.3367	9.2102	9.0632	9.9493	9.0767	10.2803
Note: LFC, Log2 (Fold change)

## Sheet: Table S6
Table S6. Differentially expressed genes profiles between left and right gonads at E5.5
Gene_ID	Gene_symbol	Gene_description	LFC	Q-value	Group	FE5.5L_1_count	FE5.5L_2_count	FE5.5L_3_count	FE5.5R_1_count	FE5.5R_2_count	FE5.5R_3_count	FE5.5L_1_rlog-normlized count	FE5.5L_2_rlog-normlized count	FE5.5L_3_rlog-normlized count	FE5.5R_1_rlog-normlized count	FE5.5R_2_rlog-normlized count	FE5.5R_3_rlog-normlized count
ENSGALG00000009945	CPM	carboxypeptidase M [Source:NCBI gene;Acc:417843]	3.15234	2.70703e-23	Left-biased	538	555	324	47	44	62	9.2881	9.2655	8.6699	6.8896	6.7967	7.0442
ENSGALG00000005442	PALMD	palmdelphin [Source:NCBI gene;Acc:424475]	3.68788	2.28716e-19	Left-biased	481	541	538	27	56	34	9.1472	9.2333	9.2915	6.5386	6.9658	6.6345
ENSGALG00000042492	PITX2	paired like homeodomain 2 [Source:NCBI gene;Acc:395862]	4.01694	2.28716e-19	Left-biased	487	722	843	38	58	26	9.1627	9.6028	9.8736	6.7457	6.9918	6.4812
ENSGALG00000033696	RALY	RALY heterogeneous nuclear ribonucleoprotein [Source:HGNC Symbol;Acc:HGNC:15921]	1.87048	2.29921e-19	Left-biased	1364	1425	1345	276	427	389	10.5172	10.5102	10.5018	8.5596	8.999	8.8887
ENSGALG00000039458	GDF8	myostatin [Source:NCBI gene;Acc:373964]	5.19966	1.32282e-12	Left-biased	65	193	162	1	7	3	7.0786	8.032	7.9037	5.5828	5.9457	5.7412
ENSGALG00000015970	COL9A1	collagen type IX alpha 1 chain [Source:NCBI gene;Acc:771873]	2.22309	1.57157e-10	Left-biased	1764	1862	1485	288	360	407	10.8704	10.8775	10.6372	8.6092	8.7916	8.9438
ENSGALG00000002883	SCAPER	S-phase cyclin A associated protein in the ER [Source:HGNC Symbol;Acc:HGNC:13081]	1.34824	1.48037e-07	Left-biased	1812	2067	1604	500	854	725	10.9075	11.0221	10.7431	9.2825	9.8866	9.6751
ENSGALG00000037989	IL10RB	interleukin 10 receptor subunit beta [Source:NCBI gene;Acc:395663]	1.47118	2.82855e-07	Left-biased	1724	1341	1410	478	506	573	10.8387	10.4274	10.5662	9.2257	9.2101	9.3714
ENSGALG00000013804	SRD5A3	steroid 5 alpha-reductase 3 [Source:HGNC Symbol;Acc:HGNC:25812]	1.08304	2.96504e-07	Left-biased	4167	3664	3097	1617	1592	1752	12.0745	11.8235	11.6594	10.8453	10.7284	10.8644
ENSGALG00000000839	WNT11	Wnt family member 11 [Source:NCBI gene;Acc:395562]	2.32839	3.71029e-07	Left-biased	876	365	689	108	94	171	9.9209	8.7501	9.6091	7.5714	7.3829	7.9592
ENSGALG00000005774	NKAIN4	sodium/potassium transporting ATPase interacting 4 [Source:HGNC Symbol;Acc:HGNC:16191]	1.34245	4.81433e-07	Left-biased	5873	6244	4884	2189	2144	2099	12.5617	12.5793	12.3034	11.2658	11.1403	11.1149
ENSGALG00000002473	GPR157	G protein-coupled receptor 157 [Source:HGNC Symbol;Acc:HGNC:23687]	2.07614	5.52941e-07	Left-biased	191	295	229	45	72	46	8.0727	8.5004	8.2727	6.8592	7.1589	6.8287
ENSGALG00000013911	ZC3HAV1	zinc finger CCCH-type containing, antiviral 1 [Source:NCBI gene;Acc:426315]	1.42673	9.70495e-07	Left-biased	1709	1987	1331	484	675	641	10.8267	10.9674	10.4875	9.2414	9.5783	9.5153
ENSGALG00000017343	FOLR1	folate receptor 1 [Source:NCBI gene;Acc:395638]	3.10246	9.70495e-07	Left-biased	31	45	49	4	3	7	6.5783	6.7794	6.8725	5.8168	5.7406	5.9465
ENSGALG00000031373	PADI3	peptidyl arginine deiminase 3 [Source:NCBI gene;Acc:395910]	3.78734	1.44249e-06	Left-biased	261	418	358	8	53	12	8.4163	8.9136	8.7887	6.0085	6.9258	6.128
ENSGALG00000046774	-	-	3.62601	3.42594e-06	Left-biased	64	94	60	3	8	6	7.0666	7.3407	7.0195	5.7544	5.9863	5.9026
ENSGALG00000033017	C2orf88	chromosome 2 open reading frame 88 [Source:NCBI gene;Acc:100857703]	2.75662	3.79257e-06	Left-biased	66	162	110	11	13	24	7.0905	7.8512	7.5271	6.1202	6.1579	6.4387
ENSGALG00000002987	SERPINF2	serpin family F member 2 [Source:HGNC Symbol;Acc:HGNC:9075]	2.38384	5.0706e-06	Left-biased	248	260	250	40	59	41	8.3586	8.3567	8.3707	6.7793	7.0045	6.752
ENSGALG00000003589	VTN	vitronectin [Source:NCBI gene;Acc:395935]	1.67049	7.57892e-06	Left-biased	281	321	269	82	87	94	8.5007	8.5984	8.4538	7.3245	7.3159	7.3855
ENSGALG00000006351	FAS	Fas cell surface death receptor [Source:NCBI gene;Acc:395274]	1.91105	8.26967e-06	Left-biased	661	812	442	170	197	120	9.5517	9.7562	9.0455	8.0223	8.1053	7.608
ENSGALG00000007025	CPNE8	copine 8 [Source:NCBI gene;Acc:417690]	-1.54298	1.19505e-05	Right-biased	360	281	262	1051	702	765	8.7921	8.4447	8.4237	10.2568	9.6292	9.7454
ENSGALG00000009097	SNAP23	synaptosome associated protein 23 [Source:NCBI gene;Acc:423235]	1.02874	1.19505e-05	Left-biased	9355	8073	5939	3189	4058	3790	13.2261	12.9456	12.5815	11.7938	12.0363	11.9439
ENSGALG00000004078	-	LON peptidase N-terminal domain and RING finger protein 2-like [Source:NCBI gene;Acc:416263]	2.48814	1.84221e-05	Left-biased	234	307	172	18	76	29	8.2936	8.5465	7.9654	6.3288	7.2028	6.5415
ENSGALG00000001894	-	-	3.07651	2.05473e-05	Left-biased	73	112	95	7	18	7	7.1704	7.4963	7.395	5.9665	6.2966	5.9465
ENSGALG00000041483	-	scale keratin-like [Source:NCBI gene;Acc:100859722]	20.7699	2.63701e-05	Left-biased	0	0	57	0	0	0	5.3472	5.3472	6.9812	5.3472	5.3472	5.3472
ENSGALG00000003374	ESRP2	epithelial splicing regulatory protein 2 [Source:NCBI gene;Acc:415710]	1.66953	3.51858e-05	Left-biased	1069	1332	697	367	259	302	10.1869	10.4183	9.6241	8.8985	8.4071	8.5872
ENSGALG00000011243	DAZL	deleted in azoospermia like [Source:NCBI gene;Acc:374054]	1.56658	5.56776e-05	Left-biased	2160	2522	1693	961	494	589	11.1513	11.2991	10.8174	10.1363	9.18	9.4065
ENSGALG00000010379	SNCA	synuclein alpha [Source:NCBI gene;Acc:395393]	1.53034	7.75056e-05	Left-biased	599	681	527	188	203	210	9.4249	9.527	9.2654	8.1294	8.1375	8.1774
ENSGALG00000016797	FHL2	four and a half LIM domains 2 [Source:HGNC Symbol;Acc:HGNC:3703]	-1.34359	8.78826e-05	Right-biased	393	421	444	992	1117	963	8.8981	8.9223	9.051	10.179	10.2455	10.0503
ENSGALG00000011565	TDRD9	tudor domain containing 9 [Source:HGNC Symbol;Acc:HGNC:20122]	2.2161	0.00011429	Left-biased	444	596	249	73	94	99	9.0477	9.356	8.3662	7.2266	7.3829	7.4314
ENSGALG00000015107	PIP5K1B	phosphatidylinositol-4-phosphate 5-kinase type 1 beta [Source:NCBI gene;Acc:427243]	1.66346	0.00012293	Left-biased	3615	4257	2119	958	1263	801	11.8736	12.0355	11.1284	10.1321	10.4118	9.8059
ENSGALG00000002944	CPS1	carbamoyl-phosphate synthase 1 [Source:NCBI gene;Acc:428994]	1.98679	0.000267455	Left-biased	230	177	115	35	52	40	8.2745	7.9416	7.5683	6.6932	6.9122	6.736
ENSGALG00000005323	DIRAS2	DIRAS family GTPase 2 [Source:HGNC Symbol;Acc:HGNC:19323]	2.9283	0.000267455	Left-biased	372	227	251	47	25	35	8.8316	8.2062	8.3752	6.8896	6.4586	6.6521
ENSGALG00000041143	UMOD	uromodulin [Source:NCBI gene;Acc:404754]	2.41604	0.000267455	Left-biased	36	84	91	11	15	12	6.6679	7.2454	7.3574	6.1202	6.2164	6.128
ENSGALG00000054270	H1FOO	H1 histone family member O oocyte specific [Source:HGNC Symbol;Acc:HGNC:18463]	1.73143	0.000267455	Left-biased	170	141	180	57	45	40	7.9505	7.7134	8.0129	7.0307	6.8118	6.736
ENSGALG00000001935	-	-	2.60343	0.000280359	Left-biased	141	151	119	20	15	30	7.7614	7.7808	7.6004	6.3798	6.2164	6.5608
ENSGALG00000047973	-	-	-3.70031	0.000280359	Right-biased	4	1	5	52	45	28	5.8011	5.5694	5.8548	6.9623	6.8118	6.5218
ENSGALG00000019261	ARHGAP8	Rho GTPase activating protein 8 [Source:NCBI gene;Acc:418239]	1.46338	0.000294075	Left-biased	608	473	313	175	155	155	9.444	9.0655	8.6293	8.0529	7.8555	7.8585
ENSGALG00000021039	HKDC1	hexokinase domain containing 1 [Source:HGNC Symbol;Acc:HGNC:23302]	2.01136	0.000302556	Left-biased	645	550	474	57	154	192	9.5201	9.2541	9.1323	7.0307	7.849	8.081
ENSGALG00000030417	PDC	phosducin [Source:HGNC Symbol;Acc:HGNC:8759]	2.85116	0.000321997	Left-biased	476	359	373	58	62	41	9.1341	8.7303	8.8381	7.0439	7.042	6.752
ENSGALG00000049024	CD7	CD7 molecule [Source:NCBI gene;Acc:417346]	3.08235	0.000321997	Left-biased	235	54	84	9	18	16	8.2984	6.9046	7.2887	6.0479	6.2966	6.2453
ENSGALG00000008281	NEURL1	neuralized E3 ubiquitin protein ligase 1 [Source:NCBI gene;Acc:423875]	-2.17385	0.000415487	Right-biased	13	34	33	101	169	77	6.1581	6.6037	6.6167	7.5094	7.9439	7.2159
ENSGALG00000008418	LARGE2	LARGE xylosyl- and glucuronyltransferase 2 [Source:NCBI gene;Acc:423200]	1.26654	0.0005294	Left-biased	1849	2730	1688	504	1247	764	10.9355	11.4099	10.8134	9.2925	10.3945	9.7437
ENSGALG00000048534	-	-	1.04731	0.0005501	Left-biased	429	459	332	129	207	234	9.0053	9.0283	8.6988	7.7416	8.1586	8.2964
ENSGALG00000051809	-	-	1.75225	0.000558858	Left-biased	357	341	293	58	128	99	8.7821	8.6693	8.5522	7.0439	7.6667	7.4314
ENSGALG00000002645	PIWIL1	piwi like RNA-mediated gene silencing 1 [Source:NCBI gene;Acc:416804]	1.51952	0.000592726	Left-biased	840	1150	516	264	243	329	9.8653	10.2194	9.2387	8.5081	8.3352	8.6878
ENSGALG00000014994	CRHBP	corticotropin releasing hormone binding protein [Source:HGNC Symbol;Acc:HGNC:2356]	2.12883	0.000637422	Left-biased	1961	1591	1586	314	373	448	11.017	10.6609	10.7275	8.7111	8.8342	9.0619
ENSGALG00000001442	OPCML	opioid binding protein/cell adhesion molecule like [Source:NCBI gene;Acc:395422]	1.25625	0.000655844	Left-biased	508	446	334	126	206	189	9.2157	8.9929	8.7059	7.7186	8.1533	8.0642
ENSGALG00000027494	SPTSSB	serine palmitoyltransferase, small subunit B [Source:NCBI gene;Acc:425008]	2.65285	0.000756437	Left-biased	30	99	94	10	11	13	6.5594	7.3859	7.3857	6.085	6.0944	6.1591
ENSGALG00000019768	ACSF2	acyl-CoA synthetase family member 2 [Source:HGNC Symbol;Acc:HGNC:26101]	0.758032	0.000863454	Left-biased	2065	2113	2098	885	1319	1384	11.0887	11.0527	11.1145	10.0261	10.4709	10.5405
ENSGALG00000024488	CD99	CD99 molecule (Xg blood group) [Source:NCBI gene;Acc:418662]	-0.701797	0.000863454	Right-biased	1076	1169	1374	1890	1859	1914	10.1957	10.2415	10.5309	11.0613	10.9423	10.9868
ENSGALG00000047550	-	-	1.86522	0.000863454	Left-biased	602	340	315	106	115	112	9.4313	8.6659	8.6367	7.554	7.5653	7.5435
ENSGALG00000015935	SMYD1	SET and MYND domain containing 1 [Source:NCBI gene;Acc:373960]	1.92937	0.000913686	Left-biased	614	451	648	115	193	128	9.4566	9.0066	9.5296	7.6306	8.0833	7.6696
ENSGALG00000002728	SLC16A3	solute carrier family 16 member 3 [Source:NCBI gene;Acc:395383]	1.71962	0.000921791	Left-biased	1329	883	602	349	237	231	10.4818	9.8667	9.4348	8.8376	8.3073	8.2821
ENSGALG00000040079	ZFPM2	zinc finger protein, FOG family member 2 [Source:HGNC Symbol;Acc:HGNC:16700]	-0.8912	0.000966814	Right-biased	238	224	218	357	497	362	8.3125	8.1917	8.2185	8.865	9.1876	8.8018
ENSGALG00000053859	-	-	2.29482	0.00108944	Left-biased	92	78	78	9	22	18	7.3645	7.1844	7.2267	6.0479	6.3928	6.2979
ENSGALG00000021647	NRTN	neurturin [Source:NCBI gene;Acc:428340]	2.16031	0.00189273	Left-biased	49	64	77	11	17	13	6.8706	7.0293	7.2161	6.1202	6.2707	6.1591
ENSGALG00000002125	TMOD1	tropomodulin 1 [Source:NCBI gene;Acc:395883]	0.983388	0.00224344	Left-biased	1134	820	883	514	413	452	10.2665	9.7691	9.9351	9.3175	8.9581	9.0729
ENSGALG00000035505	AOAH	acyloxyacyl hydrolase [Source:HGNC Symbol;Acc:HGNC:548]	1.61957	0.00224344	Left-biased	245	211	270	53	67	109	8.3449	8.1269	8.458	6.9763	7.1019	7.5185
ENSGALG00000016651	-	L-threonine dehydrogenase (pseudogene) [Source:NCBI gene;Acc:422034]	1.23244	0.00237847	Left-biased	566	523	307	175	202	194	9.3525	9.1908	8.6066	8.0529	8.1322	8.092
ENSGALG00000043352	-	ceramide synthase 4 [Source:NCBI gene;Acc:420050]	0.691834	0.00273853	Left-biased	740	840	682	433	435	477	9.6986	9.8008	9.5958	9.1019	9.0218	9.1399
ENSGALG00000029023	DMRTB1	DMRT like family B with proline rich C-terminal 1 [Source:NCBI gene;Acc:429107]	1.84448	0.00283769	Left-biased	1542	1946	1279	575	316	370	10.6852	10.9385	10.4333	9.4607	8.6367	8.8281
ENSGALG00000017106	ATP8A2	ATPase phospholipid transporting 8A2 [Source:HGNC Symbol;Acc:HGNC:13533]	1.56561	0.00304518	Left-biased	286	296	293	97	76	111	8.5211	8.5043	8.5522	7.4726	7.2028	7.5352
ENSGALG00000035950	NGFR	nerve growth factor receptor [Source:NCBI gene;Acc:425805]	1.96444	0.00333492	Left-biased	756	858	575	86	229	229	9.7266	9.8287	9.3761	7.3657	8.2692	8.2724
ENSGALG00000027090	-	uncharacterized LOC422926 [Source:NCBI gene;Acc:422926]	3.42045	0.00342072	Left-biased	2780	3027	3332	245	334	244	11.5039	11.5547	11.7624	8.4226	8.7021	8.3431
ENSGALG00000007222	UTS2B	urotensin 2B [Source:NCBI gene;Acc:404534]	-1.55564	0.0034447	Right-biased	248	251	543	1086	1081	786	8.3586	8.3172	9.3032	10.3011	10.2013	9.781
ENSGALG00000001250	APLP2	amyloid beta precursor like protein 2 [Source:NCBI gene;Acc:419727]	0.978986	0.00359059	Left-biased	11537	11298	9535	3525	6286	6087	13.5263	13.4262	13.2573	11.9352	12.6578	12.6162
ENSGALG00000006329	IL9	interleukin 9 [Source:NCBI gene;Acc:416307]	1.65321	0.0051718	Left-biased	424	415	601	89	147	209	8.9909	8.9048	9.4326	7.3958	7.8023	8.1722
ENSGALG00000027056	-	electron transfer flavoprotein beta subunit lysine methyltransferase [Source:NCBI gene;Acc:418138]	0.809044	0.0053191	Left-biased	1649	1608	1521	913	828	878	10.7774	10.6755	10.67	10.0677	9.8457	9.9272
ENSGALG00000005632	MRVI1	murine retrovirus integration site 1 homolog [Source:HGNC Symbol;Acc:HGNC:7237]	-1.34759	0.00534106	Right-biased	91	70	86	212	205	188	7.355	7.0982	7.3087	8.2605	8.1481	8.0586
ENSGALG00000041327	TRIM55	tripartite motif containing 55 [Source:NCBI gene;Acc:420166]	2.10154	0.00539648	Left-biased	44	36	44	5	16	7	6.797	6.6379	6.7988	5.8717	6.244	5.9465
ENSGALG00000012418	KYNU	kynureninase [Source:HGNC Symbol;Acc:HGNC:6469]	3.15567	0.0066724	Left-biased	77	66	62	10	4	8	7.2139	7.0527	7.0444	6.085	5.801	5.9873
ENSGALG00000004083	GRIA1	glutamate ionotropic receptor AMPA type subunit 1 [Source:NCBI gene;Acc:414893]	3.89933	0.00698811	Left-biased	619	749	546	11	58	56	9.4671	9.6505	9.3102	6.1202	6.9918	6.968
ENSGALG00000021271	MPZL3	myelin protein zero like 3 [Source:NCBI gene;Acc:419778]	1.23012	0.00720958	Left-biased	827	897	619	423	255	273	9.8447	9.8875	9.4705	9.0729	8.3894	8.4704
ENSGALG00000051497	-	-	-1.54567	0.007411	Right-biased	37	32	51	141	118	77	6.6849	6.5683	6.9006	7.8299	7.5894	7.2159
ENSGALG00000044849	-	forkhead box I2 [Source:NCBI gene;Acc:101748691]	-2.35309	0.00760687	Right-biased	10	9	7	54	55	18	6.0605	6.0085	5.9466	6.9901	6.9527	6.2979
ENSGALG00000026862	CLDN1	claudin 1 [Source:NCBI gene;Acc:424910]	1.41566	0.00764564	Left-biased	8515	11501	6460	4023	2307	3102	13.0916	13.4517	12.7012	12.1221	11.2424	11.6614
ENSGALG00000016820	GAS6	growth arrest specific 6 [Source:HGNC Symbol;Acc:HGNC:4168]	1.31612	0.00846072	Left-biased	1576	1530	1213	436	590	648	10.7151	10.6074	10.3613	9.1105	9.4049	9.5293
ENSGALG00000019553	SERPINB10B	serpin peptidase inhibitor, clade B (ovalbumin), member 10 B [Source:NCBI gene;Acc:395715]	4.09673	0.00854436	Left-biased	404	67	106	23	0	9	8.9317	7.0642	7.4931	6.4512	5.3472	6.0254
ENSGALG00000014372	SLC34A2	solute carrier family 34 member 2 [Source:NCBI gene;Acc:395131]	1.67003	0.00881336	Left-biased	620	782	533	263	160	155	9.4691	9.7069	9.2797	8.5037	7.8878	7.8585
ENSGALG00000034967	GDPD5	glycerophosphodiester phosphodiesterase domain containing 5 [Source:NCBI gene;Acc:419070]	1.12117	0.00949868	Left-biased	759	688	712	257	322	380	9.7318	9.5402	9.6518	8.4772	8.6589	8.8603
ENSGALG00000039536	C2H8ORF22	chromosome 2 open reading frame, human C8orf22 [Source:NCBI gene;Acc:425711]	1.26317	0.0111188	Left-biased	611	685	374	304	172	185	9.4503	9.5346	8.8413	8.6727	7.9621	8.0416
ENSGALG00000051899	DND1	DND microRNA-mediated repression inhibitor 1 [Source:HGNC Symbol;Acc:HGNC:23799]	1.63486	0.0120452	Left-biased	1666	2113	1006	612	453	400	10.7915	11.0527	10.109	9.5411	9.072	8.9226
ENSGALG00000024272	S100A12	S100 calcium binding protein A12 [Source:NCBI gene;Acc:426356]	3.97646	0.0127756	Left-biased	1752	521	497	149	3	12	10.861	9.186	9.1916	7.8858	5.7406	6.128
ENSGALG00000002142	DGKQ	diacylglycerol kinase theta [Source:HGNC Symbol;Acc:HGNC:2856]	1.27708	0.0130331	Left-biased	1091	1175	821	307	603	319	10.2144	10.2484	9.8387	8.6844	9.4328	8.6513
ENSGALG00000009207	TRIM2	tripartite motif containing 2 [Source:NCBI gene;Acc:100857562]	1.12786	0.0130331	Left-biased	9470	5573	4809	2074	2900	3838	13.2436	12.4175	12.2815	11.1905	11.5626	11.9617
ENSGALG00000010540	TTC39A	tetratricopeptide repeat domain 39A [Source:HGNC Symbol;Acc:HGNC:18657]	1.26005	0.0130331	Left-biased	662	1053	768	501	225	255	9.5537	10.101	9.7509	9.285	8.2497	8.3928
ENSGALG00000031496	SPINK5	serine peptidase inhibitor, Kazal type 5 [Source:NCBI gene;Acc:416235]	1.65181	0.0153104	Left-biased	372	247	243	77	80	108	8.8316	8.2993	8.3388	7.2711	7.2451	7.51
ENSGALG00000000314	NEFL	neurofilament light [Source:HGNC Symbol;Acc:HGNC:7739]	1.60478	0.0161201	Left-biased	1163	1089	1027	314	441	284	10.3006	10.1461	10.1367	8.7111	9.0387	8.5158
ENSGALG00000048226	-	-	1.59344	0.0165523	Left-biased	222	351	153	103	68	57	8.2354	8.7035	7.8456	7.5274	7.1135	6.9811
ENSGALG00000026736	OGN	osteoglycin [Source:NCBI gene;Acc:374039]	-1.01071	0.0211677	Right-biased	642	550	535	987	912	1457	9.514	9.2541	9.2844	10.1722	9.9738	10.6108
ENSGALG00000027772	NANOG	Nanog homeobox [Source:NCBI gene;Acc:100272166]	1.7796	0.0212032	Left-biased	969	1447	899	329	240	353	10.0552	10.5311	9.9589	8.7667	8.3213	8.7716
ENSGALG00000033634	TDRD5	tudor domain containing 5 [Source:HGNC Symbol;Acc:HGNC:20614]	1.5745	0.0216634	Left-biased	283	406	213	120	73	95	8.5089	8.8782	8.1931	7.6713	7.17	7.3948
ENSGALG00000015284	RGMB	repulsive guidance molecule BMP co-receptor b [Source:HGNC Symbol;Acc:HGNC:26896]	1.44251	0.0217063	Left-biased	1781	2303	1195	374	870	631	10.8837	11.1724	10.341	8.9215	9.9112	9.495
ENSGALG00000011624	PNLDC1	PARN like, ribonuclease domain containing 1 [Source:HGNC Symbol;Acc:HGNC:21185]	1.54686	0.0219308	Left-biased	525	526	311	224	104	114	9.2571	9.1979	8.6217	8.3216	7.473	7.56
ENSGALG00000021040	HAGHL	hydroxyacylglutathione hydrolase-like [Source:NCBI gene;Acc:416536]	0.600781	0.0273693	Left-biased	3444	3316	3218	1668	2162	2526	11.8052	11.6829	11.7134	10.8882	11.1519	11.3732
ENSGALG00000014668	MCTP1	multiple C2 and transmembrane domain containing 1 [Source:HGNC Symbol;Acc:HGNC:26183]	2.18276	0.028491	Left-biased	120	114	120	25	17	33	7.6057	7.5125	7.6082	6.4959	6.2707	6.6166
ENSGALG00000002150	CPEB1	cytoplasmic polyadenylation element binding protein 1 [Source:NCBI gene;Acc:415326]	1.35824	0.0285054	Left-biased	629	763	467	284	202	205	9.4877	9.6747	9.1137	8.5928	8.1322	8.1513
ENSGALG00000029211	FKBP6	FKBP prolyl isomerase 6 [Source:HGNC Symbol;Acc:HGNC:3722]	1.30834	0.0300836	Left-biased	403	509	306	187	155	127	8.9287	9.1568	8.6028	8.1237	7.8555	7.662
ENSGALG00000006851	-	protocadherin 11 X-linked [Source:NCBI gene;Acc:422264]	-0.808554	0.0304971	Right-biased	367	387	367	613	693	582	8.8153	8.8202	8.8185	9.5432	9.6125	9.3912
ENSGALG00000037129	FAM241A	family with sequence similarity 241 member A [Source:HGNC Symbol;Acc:HGNC:26813]	-2.82915	0.0323481	Right-biased	5	3	16	75	46	43	5.8541	5.7312	6.2454	7.249	6.8267	6.7833
ENSGALG00000046180	TDRD1	tudor domain containing 1 [Source:HGNC Symbol;Acc:HGNC:11712]	1.1404	0.0323481	Left-biased	321	293	191	126	109	115	8.6558	8.4926	8.0756	7.7186	7.5158	7.5681
ENSGALG00000039118	MEIS2	Meis homeobox 2 [Source:NCBI gene;Acc:395588]	-0.623276	0.0327132	Right-biased	4518	4643	6301	5894	8393	8776	12.1891	12.1584	12.6657	12.6648	13.0703	13.1383
ENSGALG00000000703	SLC45A3	solute carrier family 45 member 3 [Source:HGNC Symbol;Acc:HGNC:8642]	1.9241	0.0337769	Left-biased	315	355	351	64	102	94	8.6336	8.717	8.765	7.1203	7.4555	7.3855
ENSGALG00000027483	GLRX	glutaredoxin [Source:NCBI gene;Acc:396069]	-1.57074	0.0338842	Right-biased	19	19	34	72	69	65	6.3219	6.2991	6.6346	7.2152	7.125	7.0806
ENSGALG00000003914	CALR3	calreticulin 3 [Source:NCBI gene;Acc:420146]	1.34416	0.0353189	Left-biased	406	499	280	192	117	135	8.9377	9.132	8.4997	8.1522	7.5814	7.7212
ENSGALG00000015799	ELAVL2	ELAV like RNA binding protein 2 [Source:HGNC Symbol;Acc:HGNC:3313]	1.21759	0.0353189	Left-biased	341	437	265	134	139	157	8.7273	8.9679	8.4367	7.7791	7.7469	7.8715
ENSGALG00000052965	-	-	-1.08682	0.0353189	Right-biased	171	179	170	375	328	357	7.9566	7.9533	7.9533	8.9248	8.6807	8.7851
ENSGALG00000005204	-	glutathione S-transferase theta 1-like [Source:NCBI gene;Acc:769847]	-0.991408	0.0355377	Right-biased	271	279	390	470	634	705	8.4592	8.4365	8.892	9.2044	9.4973	9.6387
ENSGALG00000016687	P2RY8	purinergic receptor P2Y8 [Source:NCBI gene;Acc:418665]	-1.30255	0.0363067	Right-biased	239	145	295	590	418	608	8.3172	7.7408	8.5601	9.4939	8.9728	9.4472
ENSGALG00000003324	PRRX1	paired related homeobox 1 [Source:NCBI gene;Acc:373941]	-2.30773	0.0365927	Right-biased	9	7	15	83	35	28	6.0246	5.9315	6.2177	7.3349	6.6503	6.5218
ENSGALG00000013907	KDR	kinase insert domain receptor [Source:NCBI gene;Acc:395323]	1.0341	0.0377725	Left-biased	4337	4154	2655	975	2078	2222	12.1311	12.0008	11.4432	10.1557	11.0968	11.1941
ENSGALG00000044995	-	-	1.78875	0.0377725	Left-biased	479	632	252	168	118	88	9.142	9.4309	8.3797	8.0099	7.5894	7.3282
ENSGALG00000019211	MAEL	maelstrom spermatogenic transposon silencer [Source:HGNC Symbol;Acc:HGNC:25929]	1.73734	0.0404977	Left-biased	958	1264	641	347	213	256	10.04	10.3471	9.5155	8.8307	8.1896	8.3972
ENSGALG00000016448	KCNF1	potassium voltage-gated channel modifier subfamily F member 1 [Source:HGNC Symbol;Acc:HGNC:6246]	-2.08082	0.0412444	Right-biased	5	2	13	24	16	42	5.8541	5.6611	6.1592	6.4738	6.244	6.7678
ENSGALG00000030151	LUZP2	leucine zipper protein 2 [Source:NCBI gene;Acc:423001]	1.22195	0.0447217	Left-biased	288	267	282	136	120	88	8.5291	8.3866	8.5079	7.7938	7.6052	7.3282
ENSGALG00000035584	COL3A1	collagen type III alpha 1 chain [Source:NCBI gene;Acc:396340]	-0.819207	0.0449862	Right-biased	8233	8850	8844	10913	17120	16200	13.0435	13.0768	13.1497	13.5452	14.0918	14.0167
ENSGALG00000008206	TESC	tescalcin [Source:NCBI gene;Acc:771113]	0.777233	0.0461139	Left-biased	2724	2079	2489	1460	1247	1387	11.4754	11.0301	11.3529	10.7046	10.3945	10.5435
ENSGALG00000049595	-	-	2.28872	0.0461139	Left-biased	28	39	25	7	4	7	6.5204	6.6872	6.4603	5.9665	5.801	5.9465
ENSGALG00000051859	-	-	1.19828	0.0545291	Left-biased	511	494	346	130	228	211	9.2231	9.1194	8.7479	7.7492	8.2643	8.1826
ENSGALG00000009280	NPY2R	neuropeptide Y receptor Y2 [Source:NCBI gene;Acc:422405]	-0.970691	0.0560164	Right-biased	418	401	402	620	726	965	8.9734	8.8632	8.9289	9.5579	9.6731	10.0531
ENSGALG00000022206	-	cytoplasmic dynein 1 light intermediate chain 2-like [Source:NCBI gene;Acc:776720]	2.40903	0.0560164	Left-biased	39	40	16	9	3	5	6.7181	6.7031	6.2454	6.0479	5.7406	5.8548
ENSGALG00000041640	TWIST1	twist family bHLH transcription factor 1 [Source:NCBI gene;Acc:395491]	-1.54723	0.0560164	Right-biased	9	17	19	48	49	29	6.0246	6.2493	6.3231	6.9045	6.8703	6.5415
ENSGALG00000047826	-	-	1.72886	0.0575364	Left-biased	156	172	101	58	24	41	7.8625	7.9122	7.4495	7.0439	6.4372	6.752
ENSGALG00000013742	EZR	ezrin [Source:NCBI gene;Acc:395701]	0.625602	0.058793	Left-biased	3025	2789	2541	1390	1571	2268	11.6225	11.4399	11.3818	10.6372	10.7101	11.2227
ENSGALG00000007976	-	-	1.6549	0.058834	Left-biased	456	497	330	154	89	146	9.0807	9.127	8.6916	7.9195	7.3354	7.7984
ENSGALG00000003803	DAB2	DAB adaptor protein 2 [Source:HGNC Symbol;Acc:HGNC:2662]	-0.673779	0.0608318	Right-biased	2547	2276	2106	3140	3557	3960	11.3813	11.156	11.1198	11.7719	11.8501	12.0059
ENSGALG00000004325	P4HA1	prolyl 4-hydroxylase subunit alpha 1 [Source:NCBI gene;Acc:423704]	0.681156	0.0608318	Left-biased	4603	2902	2571	1630	1950	2500	12.2155	11.4956	11.3982	10.8563	11.0085	11.3587
ENSGALG00000014713	DDX4	DEAD-box helicase 4 [Source:NCBI gene;Acc:395447]	1.66021	0.0608318	Left-biased	1479	1629	866	548	329	317	10.6279	10.6933	9.9093	9.3991	8.6843	8.6439
ENSGALG00000008369	ABCC5	ATP binding cassette subfamily C member 5 [Source:HGNC Symbol;Acc:HGNC:56]	0.753678	0.0621106	Left-biased	1438	1301	1101	579	756	864	10.5894	10.3863	10.2303	9.4696	9.726	9.9059
ENSGALG00000034907	HOXB5	homeobox B5 [Source:NCBI gene;Acc:425096]	-0.858971	0.0625931	Right-biased	506	451	527	1036	798	746	9.2107	9.0066	9.2654	10.2374	9.797	9.7125
ENSGALG00000030115	WISP1	WNT1 inducible signaling pathway protein 1 [Source:NCBI gene;Acc:420322]	-1.41641	0.0662638	Right-biased	49	121	74	146	306	174	6.8706	7.5676	7.1836	7.8651	8.5991	7.9772
ENSGALG00000006702	MFGE8	milk fat globule-EGF factor 8 protein [Source:NCBI gene;Acc:415494]	0.843501	0.0682438	Left-biased	14053	14353	12271	5677	7976	8231	13.8091	13.7692	13.6186	12.6114	12.9975	13.0467
ENSGALG00000028273	HBE1	hemoglobin subunit epsilon 1 [Source:NCBI gene;Acc:428114]	-3.58093	0.0686827	Right-biased	1	2	8	19	94	16	5.5748	5.6611	5.9873	6.3547	7.3829	6.2453
ENSGALG00000003582	SLC1A3	solute carrier family 1 member 3 [Source:HGNC Symbol;Acc:HGNC:10941]	0.9559	0.0706238	Left-biased	535	528	374	193	294	227	9.281	9.2027	8.8413	8.1578	8.5525	8.2627
ENSGALG00000003015	SERPINF1	serpin family F member 1 [Source:NCBI gene;Acc:417561]	1.01649	0.0727073	Left-biased	4946	4559	4017	2463	2067	1873	12.3175	12.1325	12.0264	11.4307	11.0894	10.9568
ENSGALG00000001329	EPB41	erythrocyte membrane protein band 4.1 [Source:NCBI gene;Acc:396493]	0.99518	0.0740787	Left-biased	1613	1801	1322	501	977	819	10.747	10.8315	10.4783	9.285	10.0656	9.8352
ENSGALG00000012357	CXCR4	C-X-C motif chemokine receptor 4 [Source:NCBI gene;Acc:395324]	1.17074	0.0740787	Left-biased	191	274	232	114	106	76	8.0727	8.416	8.2871	7.6223	7.4903	7.2052
ENSGALG00000035946	GUCY1A1	guanylate cyclase 1 soluble subunit alpha 1 [Source:HGNC Symbol;Acc:HGNC:4685]	-1.37383	0.0740787	Right-biased	127	87	125	277	254	317	7.6596	7.2747	7.647	8.5638	8.385	8.6439
ENSGALG00000011221	GPAT3	glycerol-3-phosphate acyltransferase 3 [Source:NCBI gene;Acc:422610]	0.639455	0.0747502	Left-biased	1446	1855	1228	930	952	903	10.597	10.8723	10.378	10.0923	10.031	9.9645
ENSGALG00000039831	FAM135B	family with sequence similarity 135 member B [Source:HGNC Symbol;Acc:HGNC:28029]	3.07622	0.0747502	Left-biased	132	144	130	3	15	29	7.6969	7.734	7.6847	5.7544	6.2164	6.5415
ENSGALG00000000284	HOXB4	homeobox B4 [Source:NCBI gene;Acc:396230]	-0.643027	0.0801321	Right-biased	350	353	336	515	552	493	8.7584	8.7103	8.713	9.3199	9.3201	9.1812
ENSGALG00000050669	-	-	1.6068	0.0823737	Left-biased	382	561	221	178	103	80	8.8636	9.2791	8.2334	8.071	7.4642	7.2476
ENSGALG00000001204	ENKD1	enkurin domain containing 1 [Source:HGNC Symbol;Acc:HGNC:25246]	0.808621	0.0849666	Left-biased	138	217	147	82	112	81	7.7402	8.1572	7.8055	7.3245	7.5408	7.2579
ENSGALG00000006997	BRINP1	BMP/retinoic acid inducible neural specific 1 [Source:NCBI gene;Acc:395098]	0.882491	0.085214	Left-biased	1843	1746	1595	872	878	955	10.931	10.7888	10.7353	10.0063	9.9233	10.0391
ENSGALG00000032681	SYTL2	synaptotagmin like 2 [Source:HGNC Symbol;Acc:HGNC:15585]	0.932374	0.0859102	Left-biased	687	490	417	267	260	277	9.6018	9.1093	8.9738	8.5212	8.4114	8.4871
ENSGALG00000014976	GATA6	GATA binding protein 6 [Source:NCBI gene;Acc:396390]	-1.42613	0.0873149	Right-biased	52	45	100	254	143	109	6.9125	6.7794	7.4405	8.4638	7.7749	7.5185
ENSGALG00000051069	-	-	2.50514	0.0874799	Left-biased	14	56	60	6	9	7	6.1879	6.9306	7.0195	5.9211	6.0244	5.9465
ENSGALG00000004704	-	tudor domain containing 12 [Source:NCBI gene;Acc:768954]	1.54915	0.0895008	Left-biased	407	442	222	138	89	122	8.9407	8.9819	8.2384	7.8084	7.3354	7.6237
ENSGALG00000008358	AMBRA1	autophagy and beclin 1 regulator 1 [Source:HGNC Symbol;Acc:HGNC:25990]	0.943301	0.0929666	Left-biased	3526	2927	2737	852	1795	1998	11.8384	11.5076	11.4859	9.9754	10.8938	11.0464
ENSGALG00000045255	CYP2AB5	cytochrome P450, family 2, subfamily AB, polypeptide 5 [Source:NCBI gene;Acc:429152]	3.66105	0.0932702	Left-biased	23	75	33	0	2	8	6.4155	7.1528	6.6167	5.3472	5.6687	5.9873
ENSGALG00000016522	PPEF1	protein phosphatase with EF-hand domain 1 [Source:HGNC Symbol;Acc:HGNC:9243]	1.56871	0.0979578	Left-biased	92	147	59	47	20	28	7.3645	7.7542	7.0069	6.8896	6.346	6.5218
ENSGALG00000048648	-	uncharacterized LOC107053690 [Source:NCBI gene;Acc:107053690]	1.92417	0.0993091	Left-biased	112	132	215	32	34	51	7.5412	7.6498	8.2033	6.6379	6.6327	6.9005

## Sheet: Table S7
Table S7. Differentially expressed genes profiles between left and right gonads at E7
Gene_ID	Gene_symbol	Gene_description	LFC	Q-value	Group	FE7L_1_count	FE7L_2_count	FE7L_3_count	FE7R_1_count	FE7R_2_count	FE7R_3_count	FE7L_1_rlog-normlized count	FE7L_2_rlog-normlized count	FE7L_3_rlog-normlized count	FE7R_1_rlog-normlized count	FE7R_2_rlog-normlized count	FE7R_3_rlog-normlized count
ENSGALG00000009945	CPM	carboxypeptidase M [Source:NCBI gene;Acc:417843]	2.88574	8.7317e-20	Left-biased	483	357	592	74	77	40	9.1291	8.7702	9.4893	7.169	7.2137	6.8349
ENSGALG00000042492	PITX2	paired like homeodomain 2 [Source:NCBI gene;Acc:395862]	3.55534	6.99817e-15	Left-biased	463	537	843	72	55	29	9.0765	9.2732	9.952	7.147	6.9529	6.6283
ENSGALG00000012542	RASD2	RASD family member 2 [Source:HGNC Symbol;Acc:HGNC:18229]	2.94875	4.1275e-13	Left-biased	1909	1482	2369	167	273	277	10.9539	10.6171	11.3665	7.9163	8.4674	8.6604
ENSGALG00000003582	SLC1A3	solute carrier family 1 member 3 [Source:HGNC Symbol;Acc:HGNC:10941]	2.28926	2.66038e-12	Left-biased	872	581	830	224	154	84	9.8901	9.3732	9.9314	8.2284	7.8493	7.4176
ENSGALG00000040079	ZFPM2	zinc finger protein, FOG family member 2 [Source:HGNC Symbol;Acc:HGNC:16700]	-1.47055	3.1935e-10	Right-biased	176	134	111	400	436	296	7.9672	7.7018	7.5905	8.9008	9.025	8.739
ENSGALG00000002944	CPS1	carbamoyl-phosphate synthase 1 [Source:NCBI gene;Acc:428994]	2.87852	4.94844e-10	Left-biased	650	380	169	69	50	38	9.506	8.8453	8.0088	7.1132	6.8846	6.8002
ENSGALG00000006174	VSTM4	V-set and transmembrane domain containing 4 [Source:HGNC Symbol;Acc:HGNC:26470]	-1.41925	8.39263e-10	Right-biased	668	603	495	1523	1555	1466	9.5413	9.4207	9.2609	10.647	10.6964	10.8239
ENSGALG00000012429	BMP4	bone morphogenetic protein 4 [Source:NCBI gene;Acc:396165]	-1.38611	8.39263e-10	Right-biased	436	580	418	1089	1419	1110	9.0023	9.371	9.0496	10.1912	10.571	10.4427
ENSGALG00000017044	TRPC4	transient receptor potential cation channel subfamily C member 4 [Source:HGNC Symbol;Acc:HGNC:12336]	-2.67065	8.39263e-10	Right-biased	51	40	22	367	206	132	6.8856	6.728	6.4244	8.7967	8.1536	7.8466
ENSGALG00000033017	C2orf88	chromosome 2 open reading frame 88 [Source:NCBI gene;Acc:100857703]	3.86067	8.39263e-10	Left-biased	115	88	80	8	8	3	7.5484	7.3176	7.2975	5.9817	5.9864	5.7714
ENSGALG00000039118	MEIS2	Meis homeobox 2 [Source:NCBI gene;Acc:395588]	-1.23203	8.39263e-10	Right-biased	1761	1933	1474	4104	4181	3454	10.8423	10.9833	10.7082	12.0311	12.079	12.0231
ENSGALG00000039458	GDF8	myostatin [Source:NCBI gene;Acc:373964]	8.06132	8.39263e-10	Left-biased	120	230	197	1	1	0	7.5881	8.2635	8.1725	5.5731	5.5748	5.3472
ENSGALG00000045196	LAPTM4B	lysosomal protein transmembrane 4 beta [Source:HGNC Symbol;Acc:HGNC:13646]	-2.02688	8.39263e-10	Right-biased	524	508	405	1475	2247	1894	9.2312	9.2032	9.0106	10.6031	11.206	11.179
ENSGALG00000051387	-	-	-2.32201	1.28901e-08	Right-biased	55	18	24	185	129	152	6.9395	6.2922	6.4701	8.0227	7.6745	7.9915
ENSGALG00000008671	ST8SIA6	ST8 alpha-N-acetyl-neuraminide alpha-2,8-sialyltransferase 6 [Source:NCBI gene;Acc:414335]	2.45892	4.60532e-08	Left-biased	891	723	1267	203	183	130	9.9187	9.6553	10.501	8.1214	8.0272	7.8313
ENSGALG00000007222	UTS2B	urotensin 2B [Source:NCBI gene;Acc:404534]	-2.37538	5.45883e-08	Right-biased	182	133	248	643	746	1375	8.0021	7.6946	8.4285	9.4962	9.709	10.7356
ENSGALG00000036240	AKAP12	A-kinase anchoring protein 12 [Source:HGNC Symbol;Acc:HGNC:370]	1.84243	7.21581e-08	Left-biased	5660	4716	11710	2441	2027	1628	12.4826	12.2358	13.6363	11.3003	11.0626	10.9688
ENSGALG00000006629	RBP4A	retinol binding protein 4 A, plasma [Source:NCBI gene;Acc:396166]	3.79265	1.13441e-07	Left-biased	322	199	503	20	19	32	8.6375	8.106	9.2812	6.3389	6.3218	6.6888
ENSGALG00000005442	PALMD	palmdelphin [Source:NCBI gene;Acc:424475]	2.37447	1.61074e-07	Left-biased	247	129	266	71	32	20	8.3331	7.6651	8.5088	7.1358	6.5967	6.4214
ENSGALG00000032506	GEM	GTP binding protein overexpressed in skeletal muscle [Source:NCBI gene;Acc:404771]	-1.24607	1.6886e-07	Right-biased	1093	959	623	2256	2075	1783	10.1917	10.0281	9.5552	11.1904	11.0951	11.095
ENSGALG00000021031	CXCR7	chemokine (C-X-C motif) receptor 7 [Source:NCBI gene;Acc:428997]	-1.08589	2.09588e-07	Right-biased	728	683	627	1219	1669	1289	9.653	9.5813	9.5634	10.3435	10.7938	10.6469
ENSGALG00000052965	-	-	-1.91768	2.57947e-07	Right-biased	102	100	41	269	309	297	7.4392	7.4293	6.7911	8.4331	8.6108	8.7431
ENSGALG00000016281	DMD	dystrophin [Source:NCBI gene;Acc:396236]	1.28435	6.55633e-07	Left-biased	4572	4076	6553	2151	2293	1676	12.1795	12.0292	12.8059	11.124	11.2342	11.0091
ENSGALG00000015826	HTR1E	5-hydroxytryptamine receptor 1E [Source:HGNC Symbol;Acc:HGNC:5291]	3.53856	7.83072e-07	Left-biased	100	73	334	22	14	8	7.4215	7.1624	8.7764	6.3853	6.1878	6.0359
ENSGALG00000044849	-	forkhead box I2 [Source:NCBI gene;Acc:101748691]	-3.56279	7.83072e-07	Right-biased	4	5	11	80	51	96	5.7969	5.8517	6.1175	7.2327	6.8986	7.5386
ENSGALG00000002242	GALNT9	polypeptide N-acetylgalactosaminyltransferase 9 [Source:HGNC Symbol;Acc:HGNC:4131]	1.59383	9.03693e-07	Left-biased	382	367	310	146	147	53	8.8411	8.8033	8.6876	7.7806	7.8026	7.0381
ENSGALG00000005805	PLCD1	phospholipase C delta 1 [Source:HGNC Symbol;Acc:HGNC:9060]	-1.51733	9.03693e-07	Right-biased	1119	774	565	2256	2706	1833	10.2234	9.7445	9.4293	11.1904	11.4658	11.1335
ENSGALG00000007025	CPNE8	copine 8 [Source:NCBI gene;Acc:417690]	-1.64806	9.03693e-07	Right-biased	404	257	239	1032	825	857	8.909	8.3876	8.3866	10.119	9.8413	10.0934
ENSGALG00000034735	-	glutamate dehydrogenase 2 [Source:NCBI gene;Acc:423612]	1.70096	9.03693e-07	Left-biased	8692	11098	20049	3259	4700	4002	13.0944	13.4565	14.4082	11.7057	12.2448	12.2317
ENSGALG00000046774	-	-	3.57891	9.03693e-07	Left-biased	68	66	124	6	7	8	7.0992	7.0828	7.6962	5.8978	5.9457	6.0359
ENSGALG00000010818	PLPP3	phospholipid phosphatase 3 [Source:NCBI gene;Acc:424666]	-1.4153	1.43251e-06	Right-biased	1563	1338	829	3954	3701	2049	10.6781	10.4775	9.9298	11.9785	11.9065	11.2887
ENSGALG00000029983	ANGPT1	angiopoietin 1 [Source:NCBI gene;Acc:395129]	-1.53148	1.55142e-06	Right-biased	171	235	127	430	672	390	7.9373	8.2873	7.7195	8.9892	9.5729	9.0745
ENSGALG00000003553	ABCA12	ATP binding cassette subfamily A member 12 [Source:HGNC Symbol;Acc:HGNC:14637]	3.29392	1.57107e-06	Left-biased	68	57	66	5	10	4	7.0992	6.9719	7.1392	5.8503	6.0605	5.8364
ENSGALG00000003580	MMP2	matrix metallopeptidase 2 [Source:NCBI gene;Acc:386583]	-1.37725	1.79468e-06	Right-biased	4144	4302	2018	9188	9328	7595	12.0403	12.1056	11.1427	13.1784	13.2217	13.1445
ENSGALG00000005401	WNT9A	Wnt family member 9A [Source:NCBI gene;Acc:395829]	1.86851	3.05232e-06	Left-biased	280	311	434	116	115	48	8.4752	8.607	9.0961	7.5595	7.5656	6.9641
ENSGALG00000004521	GPX3	glutathione peroxidase 3 [Source:NCBI gene;Acc:427638]	-1.03583	5.15237e-06	Right-biased	4645	3531	3386	8163	8113	6663	12.202	11.8264	11.8685	13.0093	13.0222	12.9575
ENSGALG00000009415	SMOC1	SPARC related modular calcium binding 1 [Source:HGNC Symbol;Acc:HGNC:20318]	1.73768	5.28365e-06	Left-biased	295	436	364	131	127	65	8.5353	9.013	8.8801	7.6746	7.6595	7.1991
ENSGALG00000040761	DRD4	dopamine receptor D4 [Source:NCBI gene;Acc:423016]	6.49592	5.28365e-06	Left-biased	367	260	875	3	5	8	8.7929	8.4007	10.0016	5.7377	5.8541	6.0359
ENSGALG00000002993	CA10	carbonic anhydrase 10 [Source:HGNC Symbol;Acc:HGNC:1369]	1.41725	1.14617e-05	Left-biased	647	600	847	278	309	184	9.5	9.4143	9.9583	8.4707	8.6108	8.1956
ENSGALG00000021525	ISLR	immunoglobulin superfamily containing leucine rich repeat [Source:HGNC Symbol;Acc:HGNC:6133]	-1.12309	1.45329e-05	Right-biased	1075	1110	726	2398	2150	1602	10.1694	10.2243	9.7547	11.2755	11.1445	10.9465
ENSGALG00000016687	P2RY8	purinergic receptor P2Y8 [Source:NCBI gene;Acc:418665]	-2.01677	1.655e-05	Right-biased	95	106	22	319	354	198	7.3763	7.4817	6.4244	8.6303	8.7717	8.2762
ENSGALG00000000284	HOXB4	homeobox B4 [Source:NCBI gene;Acc:396230]	-1.09017	1.824e-05	Right-biased	147	167	163	391	334	265	7.7842	7.9219	7.9711	8.8732	8.7025	8.6084
ENSGALG00000011708	MYLK	myosin light chain kinase [Source:NCBI gene;Acc:396445]	-0.83272	2.09601e-05	Right-biased	1414	1495	1257	2178	2846	2149	10.541	10.6291	10.4902	11.1414	11.5366	11.3553
ENSGALG00000002046	-	synaptotagmin 15 [Source:NCBI gene;Acc:423614]	1.52221	2.50518e-05	Left-biased	437	439	657	183	173	164	9.0051	9.0215	9.6241	8.0113	7.9685	8.0716
ENSGALG00000051809	-	-	1.96323	2.6431e-05	Left-biased	506	327	345	89	110	92	9.1873	8.6659	8.8153	7.3226	7.5244	7.4995
ENSGALG00000037989	IL10RB	interleukin 10 receptor subunit beta [Source:NCBI gene;Acc:395663]	1.23682	2.91676e-05	Left-biased	1094	655	1090	412	305	441	10.193	9.5271	10.2966	8.9368	8.5955	9.2281
ENSGALG00000010540	TTC39A	tetratricopeptide repeat domain 39A [Source:HGNC Symbol;Acc:HGNC:18657]	1.68152	3.68908e-05	Left-biased	1671	1545	1956	403	530	611	10.77	10.6742	11.0993	8.9099	9.2689	9.6462
ENSGALG00000009172	OSBPL6	oxysterol binding protein like 6 [Source:HGNC Symbol;Acc:HGNC:16388]	1.40651	3.89553e-05	Left-biased	388	393	695	214	179	154	8.8599	8.886	9.6975	8.1785	8.004	8.0052
ENSGALG00000005135	SERPINE2	serpin family E member 2 [Source:NCBI gene;Acc:424805]	-0.905449	4.54022e-05	Right-biased	18824	19179	13883	31529	28079	33285	14.202	14.2413	13.8804	14.9482	14.8034	15.2663
ENSGALG00000016444	ODC1	ornithine decarboxylase 1 [Source:NCBI gene;Acc:421937]	2.25853	4.90043e-05	Left-biased	2216	2735	8927	1076	966	842	11.161	11.4671	13.2476	10.175	10.0508	10.0698
ENSGALG00000011594	NR1H4	nuclear receptor subfamily 1 group H member 4 [Source:NCBI gene;Acc:373902]	4.25213	7.34352e-05	Left-biased	25	73	93	4	5	1	6.449	7.1624	7.4285	5.7976	5.8541	5.5927
ENSGALG00000009280	NPY2R	neuropeptide Y receptor Y2 [Source:NCBI gene;Acc:422405]	-1.45102	8.13548e-05	Right-biased	193	234	155	409	599	517	8.064	8.2826	7.919	8.9279	9.4246	9.4302
ENSGALG00000013804	SRD5A3	steroid 5 alpha-reductase 3 [Source:HGNC Symbol;Acc:HGNC:25812]	0.870343	9.20372e-05	Left-biased	2305	2266	2864	1162	1523	1259	11.2158	11.2042	11.6326	10.2787	10.6679	10.6147
ENSGALG00000045584	-	V-set and immunoglobulin domain containing 10 like [Source:NCBI gene;Acc:422293]	-1.02996	0.000103034	Right-biased	1992	2195	1428	3310	4037	3643	11.0129	11.1598	10.6646	11.7276	12.0294	12.0985
ENSGALG00000011511	CKB	creatine kinase B [Source:NCBI gene;Acc:396248]	1.10492	0.000103089	Left-biased	43076	36280	45893	14188	17868	23399	15.3928	15.1581	15.5999	13.8007	14.1536	14.7591
ENSGALG00000021271	MPZL3	myelin protein zero like 3 [Source:NCBI gene;Acc:419778]	1.50567	0.000103565	Left-biased	1136	1138	1467	345	452	471	10.2437	10.2579	10.7016	8.7229	9.0696	9.3113
ENSGALG00000030096	-	podoplanin [Source:NCBI gene;Acc:768390]	-1.90109	0.000115738	Right-biased	720	454	481	981	1317	3394	9.6386	9.063	9.2248	10.0511	10.4692	11.9983
ENSGALG00000019756	MLANA	melan-A [Source:HGNC Symbol;Acc:HGNC:7124]	3.23887	0.000138196	Left-biased	121	48	129	8	6	16	7.596	6.8494	7.7347	5.9817	5.9019	6.3123
ENSGALG00000012712	RBM24	RNA binding motif protein 24 [Source:NCBI gene;Acc:420846]	2.0657	0.000152312	Left-biased	245	213	722	86	95	96	8.3241	8.1793	9.7474	7.2933	7.3924	7.5386
ENSGALG00000026465	TMEM100	transmembrane protein 100 [Source:HGNC Symbol;Acc:HGNC:25607]	-1.33715	0.000152312	Right-biased	293	192	159	645	636	312	8.5275	8.0677	7.9453	9.5002	9.5017	8.802
ENSGALG00000000318	CSRP1	cysteine and glycine rich protein 1 [Source:NCBI gene;Acc:396176]	-1.12452	0.000157422	Right-biased	448	464	424	885	976	943	9.0358	9.09	9.0672	9.914	10.0646	10.2219
ENSGALG00000034907	HOXB5	homeobox B5 [Source:NCBI gene;Acc:425096]	-1.2643	0.000174529	Right-biased	220	159	234	528	407	488	8.2051	7.8718	8.3628	9.2449	8.9405	9.3564
ENSGALG00000011243	DAZL	deleted in azoospermia like [Source:NCBI gene;Acc:374054]	1.45028	0.000183065	Left-biased	3965	3209	2983	869	1453	1238	11.9778	11.6917	11.6899	9.8899	10.6034	10.5916
ENSGALG00000007226	OSTN	osteocrin [Source:NCBI gene;Acc:424907]	-1.88514	0.000197714	Right-biased	3824	4627	2987	5788	11459	21807	11.9266	12.2088	11.6918	12.519	13.5163	14.6578
ENSGALG00000011124	ARHGAP24	Rho GTPase activating protein 24 [Source:HGNC Symbol;Acc:HGNC:25361]	-1.34346	0.000197714	Right-biased	242	298	185	534	722	519	8.3103	8.5572	8.1047	9.2592	9.6662	9.4352
ENSGALG00000035584	COL3A1	collagen type III alpha 1 chain [Source:NCBI gene;Acc:396340]	-1.13236	0.000197714	Right-biased	10856	9741	6173	21880	20395	14579	13.4124	13.2698	12.7208	14.4228	14.3436	14.0791
ENSGALG00000006609	EPHB1	EPH receptor B1 [Source:HGNC Symbol;Acc:HGNC:3392]	1.77725	0.00020076	Left-biased	1078	1138	3348	726	599	311	10.1732	10.2579	11.8526	9.6536	9.4246	8.7982
ENSGALG00000050892	-	-	2.31481	0.000202265	Left-biased	142	102	141	26	16	32	7.75	7.447	7.8229	6.4716	6.2441	6.6888
ENSGALG00000001857	C1QTNF12	C1q and TNF related 12 [Source:HGNC Symbol;Acc:HGNC:32308]	1.37477	0.000211476	Left-biased	2167	2819	2821	1431	1158	417	11.1298	11.5096	11.6113	10.5617	10.2945	9.1579
ENSGALG00000005336	GUK1	guanylate kinase 1 [Source:HGNC Symbol;Acc:HGNC:4693]	0.912786	0.000221685	Left-biased	2224	2031	2926	1026	1255	1390	11.166	11.0519	11.6627	10.1111	10.4036	10.7506
ENSGALG00000035016	ID2	inhibitor of DNA binding 2, HLH protein [Source:NCBI gene;Acc:395852]	-1.00974	0.000224282	Right-biased	7115	5594	5880	12568	12156	11415	12.8085	12.4783	12.6515	13.6269	13.6009	13.728
ENSGALG00000007269	GABRA3	gamma-aminobutyric acid type A receptor alpha3 subunit [Source:HGNC Symbol;Acc:HGNC:4077]	3.09067	0.000257537	Left-biased	259	215	542	41	46	31	8.3865	8.1895	9.3761	6.7404	6.8269	6.669
ENSGALG00000026736	OGN	osteoglycin [Source:NCBI gene;Acc:374039]	-1.27635	0.000257537	Right-biased	971	1136	475	2706	1981	1386	10.0331	10.2555	9.209	11.4445	11.0308	10.7466
ENSGALG00000011271	LUM	lumican [Source:NCBI gene;Acc:417891]	-1.54568	0.000265999	Right-biased	3660	2923	2188	5251	5949	12563	11.8647	11.5604	11.2554	12.3806	12.5797	13.8655
ENSGALG00000011488	CMTM7	CKLF like MARVEL transmembrane domain containing 7 [Source:NCBI gene;Acc:420666]	-1.15796	0.000265999	Right-biased	664	476	280	1127	1099	828	9.5335	9.1218	8.5682	10.2374	10.224	10.0474
ENSGALG00000031350	KCNE4	potassium voltage-gated channel subfamily E regulatory subunit 4 [Source:HGNC Symbol;Acc:HGNC:6244]	-2.00308	0.000265999	Right-biased	172	105	38	585	442	205	7.9433	7.4731	6.7412	9.375	9.0419	8.3148
ENSGALG00000034196	WNT2B	Wnt family member 2B [Source:NCBI gene;Acc:374243]	-4.63659	0.000265999	Right-biased	1	1	2	18	22	53	5.5727	5.5737	5.6789	6.2897	6.3929	7.0381
ENSGALG00000027090	-	uncharacterized LOC422926 [Source:NCBI gene;Acc:422926]	3.79544	0.000295114	Left-biased	10023	14531	28318	1602	1084	1077	13.2982	13.8429	14.9048	10.7164	10.2054	10.4017
ENSGALG00000008615	-	-	2.24636	0.000309945	Left-biased	145	110	112	26	19	29	7.7706	7.5155	7.599	6.4716	6.3218	6.6283
ENSGALG00000003803	DAB2	DAB adaptor protein 2 [Source:HGNC Symbol;Acc:HGNC:2662]	-0.922501	0.000394018	Right-biased	6193	5545	3682	11929	9026	7376	12.6107	12.4658	11.9869	13.5521	13.1747	13.1027
ENSGALG00000006638	GRIK4	glutamate ionotropic receptor kainate type subunit 4 [Source:HGNC Symbol;Acc:HGNC:4582]	1.12412	0.000428268	Left-biased	297	321	236	109	129	137	8.5432	8.6441	8.3724	7.5021	7.6745	7.8843
ENSGALG00000032937	DLGAP2	DLG associated protein 2 [Source:HGNC Symbol;Acc:HGNC:2906]	-2.13847	0.000445522	Right-biased	12	17	15	90	81	22	6.12	6.2665	6.243	7.3322	7.2557	6.4714
ENSGALG00000006192	USH1C	USH1 protein network component harmonin [Source:HGNC Symbol;Acc:HGNC:12597]	1.49396	0.000494081	Left-biased	378	319	324	124	122	105	8.8284	8.6367	8.7401	7.6221	7.6211	7.6226
ENSGALG00000005632	MRVI1	murine retrovirus integration site 1 homolog [Source:HGNC Symbol;Acc:HGNC:7237]	-1.51089	0.000597593	Right-biased	73	65	51	169	181	168	7.1554	7.0709	6.9431	7.9285	8.0157	8.0973
ENSGALG00000016504	ITSN2	intersectin 2 [Source:HGNC Symbol;Acc:HGNC:6184]	1.10819	0.000604701	Left-biased	571	458	415	219	298	138	9.34	9.0739	9.0407	8.2036	8.5685	7.8917
ENSGALG00000013112	RERGL	RERG like [Source:HGNC Symbol;Acc:HGNC:26213]	-1.22905	0.000628183	Right-biased	844	983	529	1252	2645	1432	9.847	10.0612	9.3452	10.3797	11.4339	10.7916
ENSGALG00000023626	NTN1	netrin 1 [Source:NCBI gene;Acc:396389]	5.53869	0.000644148	Left-biased	43	14	178	0	3	2	6.7694	6.1839	8.0636	5.3472	5.7406	5.694
ENSGALG00000012412	MTHFD1L	methylenetetrahydrofolate dehydrogenase (NADP+ dependent) 1 like [Source:HGNC Symbol;Acc:HGNC:21055]	1.35351	0.000862981	Left-biased	1473	817	591	443	416	237	10.5968	9.8156	9.4871	9.0259	8.9673	8.479
ENSGALG00000005774	NKAIN4	sodium/potassium transporting ATPase interacting 4 [Source:HGNC Symbol;Acc:HGNC:16191]	0.973766	0.000868035	Left-biased	5258	4006	6911	2705	2747	2562	12.3779	12.0047	12.8818	11.444	11.4869	11.6018
ENSGALG00000021163	-	uncharacterized LOC427470 [Source:NCBI gene;Acc:427470]	-1.74197	0.000868035	Right-biased	493	542	295	900	886	2315	9.1547	9.2849	8.6292	9.9363	9.9357	11.4595
ENSGALG00000014178	SCUBE1	signal peptide, CUB domain and EGF like domain containing 1 [Source:HGNC Symbol;Acc:HGNC:13441]	-1.94433	0.000929141	Right-biased	35	19	36	74	190	76	6.6392	6.3172	6.7066	7.169	8.067	7.3302
ENSGALG00000027853	CTNNA2	catenin alpha 2 [Source:NCBI gene;Acc:396035]	-1.06599	0.000929141	Right-biased	1030	925	681	1642	2033	1635	10.112	9.98	9.6709	10.7504	11.0667	10.9747
ENSGALG00000004240	ORAI1	ORAI calcium release-activated calcium modulator 1 [Source:NCBI gene;Acc:416845]	0.830265	0.000996323	Left-biased	1520	1297	1172	893	761	534	10.6399	10.4351	10.3949	9.926	9.735	9.4717
ENSGALG00000051549	-	-	1.92459	0.00100868	Left-biased	171	185	257	54	60	44	7.9373	8.0285	8.4692	6.9286	7.0173	6.9014
ENSGALG00000047318	-	-	-2.13754	0.00112604	Right-biased	10	23	12	54	46	87	6.054	6.4104	6.151	6.9286	6.8269	7.449
ENSGALG00000033696	RALY	RALY heterogeneous nuclear ribonucleoprotein [Source:HGNC Symbol;Acc:HGNC:15921]	0.847261	0.00117603	Left-biased	927	699	913	485	440	441	9.9713	9.6114	10.0583	9.1383	9.0363	9.2281
ENSGALG00000024488	CD99	CD99 molecule (Xg blood group) [Source:NCBI gene;Acc:418662]	-0.666674	0.00119617	Right-biased	1681	2089	1618	2728	3099	2450	10.7782	11.091	10.8365	11.4559	11.6563	11.539
ENSGALG00000009308	CNIH3	cornichon family AMPA receptor auxiliary protein 3 [Source:HGNC Symbol;Acc:HGNC:26802]	-1.35998	0.00122001	Right-biased	34	54	48	99	100	135	6.6218	6.9325	6.8996	7.4155	7.4379	7.8694
ENSGALG00000019551	OVALY	ovalbumin-related protein Y (SERPINB14B) [Source:NCBI gene;Acc:420897]	3.07234	0.00122001	Left-biased	41	21	26	4	1	5	6.7383	6.3651	6.5136	5.7976	5.5748	5.8935
ENSGALG00000013659	NOX3	NADPH oxidase 3 [Source:HGNC Symbol;Acc:HGNC:7890]	2.28512	0.00125695	Left-biased	936	511	729	47	313	79	9.9842	9.2106	9.7601	6.8312	8.6259	7.3637
ENSGALG00000016797	FHL2	four and a half LIM domains 2 [Source:HGNC Symbol;Acc:HGNC:3703]	-1.13098	0.00127488	Right-biased	1441	1202	751	2134	2015	2871	10.5668	10.3318	9.7992	11.113	11.0544	11.7621
ENSGALG00000011803	EMP1	epithelial membrane protein 1 [Source:NCBI gene;Acc:417964]	-1.49957	0.00133688	Right-biased	533	440	699	880	1486	2116	9.2527	9.0243	9.705	9.9065	10.6341	11.3337
ENSGALG00000047320	MFAP5	microfibril associated protein 5 [Source:HGNC Symbol;Acc:HGNC:29673]	-1.0988	0.00133688	Right-biased	519	458	272	734	920	895	9.2192	9.0739	8.5345	9.6679	9.9858	10.1516
ENSGALG00000015656	-	A kinase (PRKA) anchor protein 2 [Source:NCBI gene;Acc:100533110]	-1.11398	0.00135269	Right-biased	725	571	321	1034	1308	1013	9.6476	9.3511	8.729	10.1215	10.4598	10.3186
ENSGALG00000003011	TOM1L1	target of myb1 like 1 membrane trafficking protein [Source:HGNC Symbol;Acc:HGNC:11983]	2.43364	0.00135366	Left-biased	2661	1969	3574	234	369	816	11.4165	11.0088	11.9448	8.2765	8.8216	10.0279
ENSGALG00000003058	-	homer scaffolding protein 3 [Source:NCBI gene;Acc:420115]	2.38758	0.00136387	Left-biased	80	59	114	23	7	17	7.23	6.9975	7.6157	6.4076	5.9457	6.3409
ENSGALG00000027494	SPTSSB	serine palmitoyltransferase, small subunit B [Source:NCBI gene;Acc:425008]	2.30673	0.00136387	Left-biased	168	187	160	14	44	41	7.9191	8.0398	7.9518	6.1816	6.7969	6.8519
ENSGALG00000025938	KIAA0513	KIAA0513 [Source:HGNC Symbol;Acc:HGNC:29058]	-1.0176	0.00136398	Right-biased	192	168	144	326	336	320	8.0585	7.9281	7.8441	8.6558	8.7095	8.8325
ENSGALG00000005608	SLC9A3R2	SLC9A3 regulator 2 [Source:HGNC Symbol;Acc:HGNC:11076]	-0.854593	0.00138539	Right-biased	936	935	616	1538	1526	1273	9.9842	9.9944	9.5405	10.6605	10.6706	10.6298
ENSGALG00000026159	PDLIM7	PDZ and LIM domain 7 [Source:NCBI gene;Acc:416362]	-0.998027	0.00138539	Right-biased	3108	2481	2065	4378	4354	5780	11.6344	11.3307	11.1747	12.1226	12.1364	12.7546
ENSGALG00000031496	SPINK5	serine peptidase inhibitor, Kazal type 5 [Source:NCBI gene;Acc:416235]	1.83951	0.00146249	Left-biased	696	361	431	106	115	172	9.5945	8.7835	9.0875	7.4767	7.5656	8.1226
ENSGALG00000047973	-	-	-4.5136	0.00154507	Right-biased	3	0	0	7	24	33	5.7371	5.3472	5.3472	5.9413	6.4373	6.7081
ENSGALG00000006598	SORL1	sortilin related receptor 1 [Source:NCBI gene;Acc:395998]	1.39337	0.00157952	Left-biased	238	260	431	151	111	87	8.2918	8.4007	9.0875	7.8142	7.5327	7.449
ENSGALG00000011117	AGT	angiotensinogen [Source:HGNC Symbol;Acc:HGNC:333]	4.32849	0.00159906	Left-biased	14	117	13	1	6	0	6.1803	7.5726	6.1829	5.5731	5.9019	5.3472
ENSGALG00000011994	SYNPO2	synaptopodin 2 [Source:HGNC Symbol;Acc:HGNC:17732]	-1.42427	0.00160356	Right-biased	276	184	91	601	472	355	8.4588	8.0227	7.4092	9.4094	9.1234	8.9587
ENSGALG00000003521	TPM1	tropomyosin 1 (alpha) [Source:NCBI gene;Acc:396366]	-0.750717	0.00160948	Right-biased	6987	7516	5529	10332	10788	11174	12.7826	12.8992	12.5638	13.3463	13.4299	13.6974
ENSGALG00000001329	EPB41	erythrocyte membrane protein band 4.1 [Source:NCBI gene;Acc:396493]	1.29363	0.00166612	Left-biased	997	876	971	345	423	354	10.0684	9.9078	10.1408	8.7229	8.9877	8.9552
ENSGALG00000051025	-	-	-2.14203	0.00168247	Right-biased	12	4	11	48	26	41	6.12	5.7989	6.1175	6.8456	6.4797	6.8519
ENSGALG00000003073	RHOBTB1	Rho related BTB domain containing 1 [Source:NCBI gene;Acc:423664]	1.41432	0.00182349	Left-biased	1786	718	1469	573	408	463	10.8618	9.6463	10.7035	9.3486	8.9435	9.2896
ENSGALG00000012913	PKP2	plakophilin 2 [Source:HGNC Symbol;Acc:HGNC:9024]	-1.21564	0.00189198	Right-biased	843	435	519	1352	963	1643	9.8454	9.0102	9.3209	10.4842	10.0467	10.9815
ENSGALG00000013742	EZR	ezrin [Source:NCBI gene;Acc:395701]	0.7769	0.00189198	Left-biased	4128	4063	3999	2468	2240	2171	12.0348	12.0247	12.1038	11.3157	11.2016	11.3696
ENSGALG00000013980	SLC2A12	solute carrier family 2 member 12 [Source:HGNC Symbol;Acc:HGNC:18067]	-1.31691	0.00189198	Right-biased	169	183	66	431	338	239	7.9252	8.017	7.1392	8.9921	8.7166	8.4886
ENSGALG00000023379	F2RL2	coagulation factor II thrombin receptor like 2 [Source:HGNC Symbol;Acc:HGNC:3539]	-1.25863	0.00189198	Right-biased	357	378	219	609	657	891	8.7598	8.8389	8.2887	9.4264	9.5436	10.1456
ENSGALG00000052964	-	-	2.60627	0.00189198	Left-biased	32	45	67	3	12	8	6.5859	6.8054	7.1512	5.7377	6.127	6.0359
ENSGALG00000049140	-	-	2.76943	0.00190175	Left-biased	33	27	44	8	4	3	6.604	6.4949	6.8389	5.9817	5.801	5.7714
ENSGALG00000012973	ESR1	estrogen receptor 1 [Source:NCBI gene;Acc:396099]	1.34741	0.00190508	Left-biased	797	590	391	266	274	141	9.7715	9.3928	8.9673	8.4204	8.4715	7.9137
ENSGALG00000045548	-	-	1.2357	0.0019483	Left-biased	1554	1366	2427	675	1069	502	10.6702	10.5057	11.4003	9.5589	10.1867	9.3925
ENSGALG00000041621	LY6E	lymphocyte antigen 6 family member E [Source:NCBI gene;Acc:395550]	-0.623544	0.00197241	Right-biased	4357	4361	3949	6628	6013	6168	12.1112	12.1249	12.086	12.712	12.595	12.8473
ENSGALG00000054270	H1FOO	H1 histone family member O oocyte specific [Source:HGNC Symbol;Acc:HGNC:18463]	1.46285	0.00197241	Left-biased	145	159	274	53	81	70	7.7706	7.8718	8.543	6.9151	7.2557	7.2604
ENSGALG00000011005	KCNK1	potassium two pore domain channel subfamily K member 1 [Source:HGNC Symbol;Acc:HGNC:6272]	1.22293	0.00201413	Left-biased	652	579	547	217	265	250	9.51	9.3688	9.3878	8.1936	8.4334	8.5405
ENSGALG00000003374	ESRP2	epithelial splicing regulatory protein 2 [Source:NCBI gene;Acc:415710]	1.31807	0.00204186	Left-biased	1326	991	947	295	534	426	10.4533	10.072	10.1073	8.5391	9.2784	9.1847
ENSGALG00000016881	GPR183	G protein-coupled receptor 183 [Source:HGNC Symbol;Acc:HGNC:3128]	-1.65304	0.00218686	Right-biased	202	227	115	516	350	738	8.1127	8.249	7.6239	9.2159	8.7582	9.8943
ENSGALG00000010843	GPR137B	G protein-coupled receptor 137B [Source:NCBI gene;Acc:421511]	-1.20959	0.00232672	Right-biased	335	341	212	745	770	481	8.6842	8.7155	8.2528	9.6873	9.7505	9.338
ENSGALG00000012847	-	cystine/glutamate transporter-like [Source:NCBI gene;Acc:418109]	-1.15592	0.00232672	Right-biased	109	148	61	224	262	196	7.4991	7.7996	7.0773	8.2284	8.4204	8.265
ENSGALG00000004083	GRIA1	glutamate ionotropic receptor AMPA type subunit 1 [Source:NCBI gene;Acc:414893]	4.13402	0.00243426	Left-biased	209	139	149	4	21	3	8.1493	7.7376	7.8787	5.7976	6.3698	5.7714
ENSGALG00000019622	TRIM71	tripartite motif containing 71 [Source:NCBI gene;Acc:428445]	1.20476	0.00243426	Left-biased	260	363	356	158	155	103	8.3909	8.7902	8.8532	7.8598	7.8558	7.6044
ENSGALG00000016059	ETS2	ETS proto-oncogene 2, transcription factor [Source:NCBI gene;Acc:396250]	-1.40835	0.00250274	Right-biased	159	163	73	454	352	215	7.8629	7.8971	7.2209	9.0562	8.765	8.3682
ENSGALG00000006041	BNC1	basonuclin 1 [Source:HGNC Symbol;Acc:HGNC:1081]	-1.25699	0.00253225	Right-biased	814	384	441	1184	1289	1277	9.7993	8.8579	9.116	10.304	10.4399	10.6341
ENSGALG00000006106	TNFRSF6B	TNF receptor superfamily member 6b [Source:HGNC Symbol;Acc:HGNC:11921]	2.64992	0.00253225	Left-biased	230	154	267	21	11	64	8.2539	7.8394	8.5131	6.3624	6.0945	7.1864
ENSGALG00000016058	ERG	ERG, ETS transcription factor [Source:NCBI gene;Acc:374146]	-1.08694	0.00253225	Right-biased	153	252	102	390	427	231	7.8241	8.3654	7.512	8.8701	8.9993	8.4496
ENSGALG00000050332	-	-	-2.13822	0.00253225	Right-biased	18	21	15	54	96	78	6.2883	6.3651	6.243	6.9286	7.4017	7.3526
ENSGALG00000046550	-	-	-1.0393	0.00283161	Right-biased	1302	1586	657	2508	2764	1769	10.4285	10.7102	9.6241	11.3382	11.4956	11.084
ENSGALG00000007786	DOK5	docking protein 5 [Source:HGNC Symbol;Acc:HGNC:16173]	-1.30016	0.00308193	Right-biased	399	212	242	853	471	692	8.8938	8.1742	8.4007	9.8653	9.1207	9.8093
ENSGALG00000010207	LARP1B	La ribonucleoprotein domain family member 1B [Source:HGNC Symbol;Acc:HGNC:24704]	1.57871	0.00308193	Left-biased	168	219	344	94	91	57	7.9191	8.2096	8.8118	7.3698	7.3548	7.0942
ENSGALG00000013072	AKR1B10	aldo-keto reductase family 1 member B10 [Source:NCBI gene;Acc:395338]	-1.22137	0.0031678	Right-biased	828	1074	522	1540	1958	1888	9.8217	10.1799	9.3282	10.6622	11.0146	11.1746
ENSGALG00000043806	DNAH10	dynein axonemal heavy chain 10 [Source:HGNC Symbol;Acc:HGNC:2941]	1.5192	0.00322654	Left-biased	148	230	193	72	77	46	7.7909	8.2635	8.1502	7.147	7.2137	6.9332
ENSGALG00000013846	ARFGEF3	ARFGEF family member 3 [Source:HGNC Symbol;Acc:HGNC:21213]	1.4314	0.00329011	Left-biased	273	229	302	92	73	120	8.4463	8.2587	8.6567	7.3511	7.1703	7.7516
ENSGALG00000033091	RUNX1T1	RUNX1 translocation partner 1 [Source:NCBI gene;Acc:395503]	-0.906303	0.00332679	Right-biased	502	549	403	1122	1006	545	9.1773	9.3011	9.0045	10.2314	10.1051	9.498
ENSGALG00000001946	RSPO1	R-spondin 1 [Source:NCBI gene;Acc:419613]	-1.7181	0.00359524	Right-biased	31	23	13	88	59	65	6.5675	6.4104	6.1829	7.3129	7.0047	7.1991
ENSGALG00000011274	DCN	decorin [Source:NCBI gene;Acc:417892]	-0.875104	0.00365785	Right-biased	10516	10148	8268	13632	15892	20786	13.3669	13.3284	13.1379	13.7434	13.9853	14.5888
ENSGALG00000002645	PIWIL1	piwi like RNA-mediated gene silencing 1 [Source:NCBI gene;Acc:416804]	1.30593	0.00372813	Left-biased	1386	1107	790	331	546	397	10.5136	10.2206	9.866	8.6738	9.3065	9.0966
ENSGALG00000033780	-	-	0.793492	0.00404943	Left-biased	709	819	641	437	439	338	9.6185	9.8188	9.5921	9.0091	9.0335	8.8988
ENSGALG00000005204	-	glutathione S-transferase theta 1-like [Source:NCBI gene;Acc:769847]	-1.10322	0.00412401	Right-biased	550	589	365	756	1114	1195	9.2924	9.3907	8.8834	9.7065	10.2422	10.5433
ENSGALG00000017274	CD9	CD9 molecule [Source:NCBI gene;Acc:395527]	-1.87091	0.00412401	Right-biased	848	532	483	1124	1372	3759	9.8532	9.2613	9.23	10.2338	10.525	12.1429
ENSGALG00000027483	GLRX	glutaredoxin [Source:NCBI gene;Acc:396069]	-1.59001	0.00418441	Right-biased	147	96	175	216	300	661	7.7842	7.3931	8.0455	8.1886	8.5763	9.749
ENSGALG00000005688	DNASE1L3	deoxyribonuclease 1 like 3 [Source:NCBI gene;Acc:416008]	-1.64054	0.00424825	Right-biased	146	103	150	309	256	604	7.7774	7.4557	7.8855	8.593	8.3942	9.6312
ENSGALG00000000927	ANGPTL2	angiopoietin-like 2 [Source:NCBI gene;Acc:776031]	-0.864036	0.00430637	Right-biased	270	324	178	471	522	366	8.4337	8.655	8.0636	9.1018	9.2497	8.9961
ENSGALG00000002169	PLEKHB2	pleckstrin homology domain containing B2 [Source:NCBI gene;Acc:424758]	-0.619721	0.00430637	Right-biased	2107	1887	1253	2756	2707	2302	11.0908	10.9499	10.4858	11.4702	11.4663	11.4516
ENSGALG00000047914	-	-	2.01295	0.00430637	Left-biased	113	130	169	21	37	40	7.5322	7.6725	8.0088	6.3624	6.6848	6.8349
ENSGALG00000053185	-	-	2.8374	0.00430637	Left-biased	52	40	48	10	3	6	6.8993	6.728	6.8996	6.0552	5.7406	5.945
ENSGALG00000008677	VIM	vimentin [Source:NCBI gene;Acc:420519]	-0.78123	0.00434541	Right-biased	16490	14816	15015	24754	24877	26845	14.0119	13.8707	13.9929	14.6002	14.6292	14.9568
ENSGALG00000014725	PLK2	polo like kinase 2 [Source:HGNC Symbol;Acc:HGNC:19699]	-1.18465	0.00434541	Right-biased	1508	1312	593	2757	2839	1890	10.629	10.4507	9.4914	11.4707	11.5331	11.1761
ENSGALG00000016945	LECT1	leukocyte cell derived chemotaxin 1 [Source:NCBI gene;Acc:395600]	-1.38238	0.00434541	Right-biased	678	275	556	1282	702	1739	9.5605	8.4646	9.4087	10.4118	9.6296	11.0603
ENSGALG00000039985	CDH11	cadherin 11 [Source:NCBI gene;Acc:415797]	-0.864158	0.00434541	Right-biased	1541	1731	1081	2397	3330	1957	10.6587	10.8306	10.2854	11.2749	11.7575	11.2246
ENSGALG00000015967	LRRTM1	leucine rich repeat transmembrane neuronal 1 [Source:HGNC Symbol;Acc:HGNC:19408]	-1.21963	0.00445396	Right-biased	237	344	207	603	580	580	8.2871	8.7259	8.2265	9.4137	9.3834	9.5785
ENSGALG00000031216	FLOT2	flotillin 2 [Source:NCBI gene;Acc:417579]	-0.618304	0.00445396	Right-biased	1880	1413	1320	2593	2121	2117	10.9327	10.5519	10.5569	11.3848	11.1256	11.3344
ENSGALG00000015630	EDIL3	EGF like repeats and discoidin domains 3 [Source:HGNC Symbol;Acc:HGNC:3173]	-1.44867	0.00446594	Right-biased	168	260	106	640	608	191	7.9191	8.4007	7.5475	9.4902	9.4438	8.2365
ENSGALG00000037678	-	baculoviral IAP repeat-containing protein 5.1-like [Source:NCBI gene;Acc:768589]	5.65947	0.00456754	Left-biased	35	18	51	1	0	1	6.6392	6.2922	6.9431	5.5731	5.3472	5.5927
ENSGALG00000054993	-	-	-1.06472	0.00456754	Right-biased	101	115	111	206	203	247	7.4304	7.5565	7.5905	8.1372	8.1378	8.5266
ENSGALG00000042750	ND1	NADH dehydrogenase subunit 1 [Source:NCBI gene;Acc:39116926]	1.09083	0.00499017	Left-biased	21110	24110	28438	12321	14187	7582	14.3667	14.5702	14.9109	13.5984	13.8225	13.1421
ENSGALG00000049812	SLC66A2	solute carrier family 66 member 2 [Source:HGNC Symbol;Acc:HGNC:26188]	1.04522	0.00499017	Left-biased	554	701	962	389	429	243	9.3016	9.6151	10.1283	8.867	9.0051	8.5077
ENSGALG00000009168	AFF2	AF4/FMR2 family member 2 [Source:HGNC Symbol;Acc:HGNC:3776]	1.18867	0.00499157	Left-biased	171	228	191	111	98	46	7.9373	8.2539	8.139	7.5187	7.4199	6.9332
ENSGALG00000050196	-	-	2.31611	0.00499157	Left-biased	20	52	16	6	6	5	6.3373	6.9055	6.2715	5.8978	5.9019	5.8935
ENSGALG00000006507	CLMP	CXADR like membrane protein [Source:HGNC Symbol;Acc:HGNC:24039]	-1.14594	0.00509697	Right-biased	674	633	342	1199	1457	876	9.5528	9.4831	8.8048	10.321	10.6071	10.1228
ENSGALG00000029673	TBC1D19	TBC1 domain family member 19 [Source:HGNC Symbol;Acc:HGNC:25624]	-0.680539	0.00509697	Right-biased	1098	1093	742	1683	1556	1302	10.1979	10.2035	9.7833	10.7843	10.6973	10.6607
ENSGALG00000012260	LCT	lactase [Source:NCBI gene;Acc:424294]	2.73743	0.00521417	Left-biased	37	36	31	0	10	5	6.6733	6.6618	6.6147	5.3472	6.0605	5.8935
ENSGALG00000041080	CHD7	chromodomain helicase DNA binding protein 7 [Source:NCBI gene;Acc:421140]	1.21489	0.00521417	Left-biased	402	475	721	281	289	117	8.9029	9.1192	9.7456	8.483	8.5329	7.7268
ENSGALG00000008608	FETUB	fetuin B [Source:NCBI gene;Acc:395404]	3.1761	0.00523805	Left-biased	17	114	42	9	9	1	6.2626	7.5484	6.8073	6.0195	6.0245	5.5927
ENSGALG00000007710	-	ras-like protein family member 11A-like [Source:NCBI gene;Acc:422321]	-0.919226	0.00542202	Right-biased	2190	1796	1037	2956	3277	2861	11.1445	10.8815	10.2293	11.5685	11.7349	11.7571
ENSGALG00000007623	CACNA1G	calcium voltage-gated channel subunit alpha1 G [Source:HGNC Symbol;Acc:HGNC:1394]	-0.992586	0.00561758	Right-biased	58	56	54	122	106	96	6.9783	6.9589	6.985	7.6068	7.4905	7.5386
ENSGALG00000013720	FBXO15	F-box protein 15 [Source:HGNC Symbol;Acc:HGNC:13617]	1.39633	0.00561758	Left-biased	353	352	331	98	163	119	8.7463	8.7533	8.7656	7.4065	7.907	7.7434
ENSGALG00000026704	GPX8	glutathione peroxidase 8 (putative) [Source:HGNC Symbol;Acc:HGNC:33100]	-1.25388	0.00561758	Right-biased	957	1344	687	1538	1746	3351	10.0137	10.4836	9.6823	10.6605	10.856	11.9803
ENSGALG00000052027	-	fibronectin type III domain-containing protein 9-like [Source:NCBI gene;Acc:101748456]	4.0312	0.00561758	Left-biased	30	33	36	0	6	0	6.5487	6.6092	6.7066	5.3472	5.9019	5.3472
ENSGALG00000017046	POSTN	periostin [Source:NCBI gene;Acc:395429]	-1.43455	0.00563898	Right-biased	6316	3522	2337	9992	9743	11452	12.6387	11.8228	11.3474	13.2984	13.284	13.7327
ENSGALG00000001073	NR6A1	nuclear receptor subfamily 6 group A member 1 [Source:HGNC Symbol;Acc:HGNC:7985]	1.25785	0.00567874	Left-biased	165	153	219	113	64	45	7.9006	7.8329	8.2887	7.5352	7.0665	6.9174
ENSGALG00000002118	KCNMB1	potassium calcium-activated channel subfamily M regulatory beta subunit 1 [Source:NCBI gene;Acc:395301]	-1.20975	0.00569386	Right-biased	255	198	197	503	443	498	8.3689	8.1006	8.1725	9.1839	9.0447	9.3823
ENSGALG00000055021	GREM2	gremlin 2, DAN family BMP antagonist [Source:HGNC Symbol;Acc:HGNC:17655]	1.88959	0.00569386	Left-biased	809	603	901	304	189	125	9.7912	9.4207	10.0407	8.574	8.0614	7.792
ENSGALG00000002150	CPEB1	cytoplasmic polyadenylation element binding protein 1 [Source:NCBI gene;Acc:415326]	1.43513	0.0058972	Left-biased	1088	1039	824	271	449	330	10.1856	10.1354	9.9218	8.4416	9.0613	8.8697
ENSGALG00000005346	PPIC	peptidylprolyl isomerase C [Source:HGNC Symbol;Acc:HGNC:9256]	-0.623421	0.00594379	Right-biased	1223	1236	989	1775	1708	1634	10.3435	10.3697	10.1655	10.8577	10.8256	10.9739
ENSGALG00000035317	ID3	inhibitor of DNA binding 3, HLH protein [Source:NCBI gene;Acc:395281]	-0.766696	0.00595018	Right-biased	344	274	301	608	501	413	8.7156	8.4604	8.6528	9.4243	9.198	9.1459
ENSGALG00000003655	GAS2	growth arrest specific 2 [Source:NCBI gene;Acc:422970]	-1.09615	0.00603027	Right-biased	710	509	387	1262	925	1101	9.6204	9.2057	8.9547	10.3905	9.993	10.4316
ENSGALG00000025774	HOXB2	homeobox B2 [Source:HGNC Symbol;Acc:HGNC:5113]	-2.0682	0.00604652	Right-biased	30	15	26	165	39	86	6.5487	6.2124	6.5136	7.9039	6.718	7.4386
ENSGALG00000021869	PODN	podocan [Source:HGNC Symbol;Acc:HGNC:23174]	1.5731	0.00610193	Left-biased	102	106	81	41	35	19	7.4392	7.4817	7.3081	6.7404	6.6504	6.3954
ENSGALG00000041996	-	-	1.24337	0.00610193	Left-biased	167	120	110	49	57	55	7.913	7.5963	7.582	6.8599	6.9791	7.0665
ENSGALG00000037493	-	-	-1.5607	0.00640569	Right-biased	23	11	16	61	40	42	6.406	6.091	6.2715	7.0183	6.7342	6.8686
ENSGALG00000009276	LRAT	lecithin retinol acyltransferase [Source:HGNC Symbol;Acc:HGNC:6685]	-1.59894	0.00657381	Right-biased	26	48	16	50	97	110	6.4698	6.8494	6.2715	6.8739	7.4108	7.667
ENSGALG00000043285	CNTD1	cyclin N-terminal domain containing 1 [Source:HGNC Symbol;Acc:HGNC:26847]	0.688951	0.00657381	Left-biased	959	801	617	447	518	452	10.0165	9.7895	9.5426	9.037	9.24	9.2592
ENSGALG00000014372	SLC34A2	solute carrier family 34 member 2 [Source:NCBI gene;Acc:395131]	1.60549	0.00672115	Left-biased	1010	816	517	181	382	182	10.0858	9.814	9.316	7.9997	8.8634	8.1837
ENSGALG00000010977	FAM221A	family with sequence similarity 221 member A [Source:HGNC Symbol;Acc:HGNC:27977]	2.25133	0.00675724	Left-biased	26	61	48	13	11	4	6.4698	7.0225	6.8996	6.152	6.0945	5.8364
ENSGALG00000011687	-	AHNAK nucleoprotein 2 [Source:NCBI gene;Acc:100859120]	-1.08236	0.00675724	Right-biased	1443	1508	1988	4433	3776	2146	10.5687	10.641	11.1219	12.1403	11.9349	11.3534
ENSGALG00000029502	CLIC2	chloride intracellular channel 2 [Source:NCBI gene;Acc:422178]	-1.16433	0.00685159	Right-biased	565	559	367	1019	1008	1159	9.3266	9.3241	8.89	10.102	10.1078	10.5015
ENSGALG00000038133	SMIM3	small integral membrane protein 3 [Source:NCBI gene;Acc:770379]	-0.82995	0.00702647	Right-biased	473	426	338	741	646	722	9.1031	8.9845	8.7907	9.6803	9.5218	9.8653
ENSGALG00000042511	PKDCC	protein kinase domain containing, cytoplasmic [Source:HGNC Symbol;Acc:HGNC:25123]	-0.95476	0.00702647	Right-biased	235	301	124	433	395	396	8.2777	8.5688	7.6962	8.9978	8.904	9.0935
ENSGALG00000001840	TEK	TEK receptor tyrosine kinase [Source:HGNC Symbol;Acc:HGNC:11724]	-1.05995	0.00712259	Right-biased	781	1003	461	1233	1787	1454	9.7449	10.0881	9.1714	10.3589	10.888	10.8126
ENSGALG00000029485	-	tyrosine-protein phosphatase non-receptor type substrate 1-like [Source:NCBI gene;Acc:771545]	-1.04306	0.00712259	Right-biased	360	301	252	491	633	670	8.7698	8.5688	8.4468	9.1537	9.4956	9.7668
ENSGALG00000030115	WISP1	WNT1 inducible signaling pathway protein 1 [Source:NCBI gene;Acc:420322]	-1.56358	0.00717211	Right-biased	578	508	393	960	1331	1826	9.3555	9.2032	8.9736	10.0222	10.4836	11.1281
ENSGALG00000003930	APBA2	amyloid beta precursor protein binding family A member 2 [Source:HGNC Symbol;Acc:HGNC:579]	-0.84352	0.0072267	Right-biased	828	621	378	1012	1218	920	9.8217	9.4584	8.926	10.0927	10.3629	10.1886
ENSGALG00000005567	MSI2	musashi RNA binding protein 2 [Source:HGNC Symbol;Acc:HGNC:18585]	0.911455	0.0072267	Left-biased	246	314	377	192	192	107	8.3286	8.6182	8.9228	8.0619	8.0781	7.6405
ENSGALG00000014835	C7	complement C7 [Source:NCBI gene;Acc:427187]	-1.54285	0.0072267	Right-biased	135	264	57	369	570	337	7.7006	8.418	7.0254	8.8033	9.3612	8.8952
ENSGALG00000047244	-	-	-1.80498	0.00752568	Right-biased	50	79	96	135	199	404	6.8717	7.2268	7.457	7.7037	8.1164	9.1184
ENSGALG00000020742	PPRC1	PPARG related coactivator 1 [Source:HGNC Symbol;Acc:HGNC:30025]	1.43709	0.00752829	Left-biased	104	158	355	81	77	67	7.4566	7.8654	8.8498	7.243	7.2137	7.2239
ENSGALG00000049439	-	-	4.99222	0.00794169	Left-biased	22	20	23	0	2	0	6.3837	6.3415	6.4475	5.3472	5.6688	5.3472
ENSGALG00000015770	APP	amyloid beta (A4) precursor protein [Source:NCBI gene;Acc:374198]	-0.841367	0.00796682	Right-biased	7769	8008	6817	15647	13963	9880	12.934	12.9897	12.8623	13.9412	13.7996	13.521
ENSGALG00000037050	FABP3	fatty acid binding protein 3 [Source:NCBI gene;Acc:419557]	1.12297	0.00796682	Left-biased	1999	1720	3183	803	954	1284	11.0177	10.8218	11.7813	9.7856	10.0342	10.6416
ENSGALG00000053177	-	-	-1.2114	0.00796682	Right-biased	90	116	42	188	198	165	7.3294	7.5646	6.8073	8.0396	8.111	8.0781
ENSGALG00000022696	KCNE3	potassium voltage-gated channel subfamily E regulatory subunit 3 [Source:HGNC Symbol;Acc:HGNC:6243]	-1.73728	0.00810348	Right-biased	71	56	104	127	189	406	7.1333	6.9589	7.5299	7.6449	8.0614	9.1245
ENSGALG00000024486	C4orf48	chromosome 4 open reading frame 48 [Source:NCBI gene;Acc:422894]	-1.04904	0.00817764	Right-biased	285	161	138	452	331	376	8.4956	7.8845	7.8014	9.0507	8.6918	9.0293
ENSGALG00000006009	-	podocalyxin like 2 [Source:NCBI gene;Acc:770690]	1.05447	0.0082084	Left-biased	2349	2453	2404	1520	1265	643	11.2422	11.3148	11.387	10.6443	10.4144	9.7128
ENSGALG00000055082	-	-	2.84534	0.00841608	Left-biased	87	42	62	5	16	5	7.3004	6.7596	7.09	5.8503	6.2441	5.8935
ENSGALG00000047761	-	uncharacterized LOC769729 [Source:NCBI gene;Acc:769729]	-1.35852	0.0085757	Right-biased	305	489	354	529	909	1329	8.574	9.1554	8.8463	9.2473	9.9698	10.6889
ENSGALG00000000678	CITED4	Cbp/p300 interacting transactivator with Glu/Asp rich carboxy-terminal domain 4 [Source:NCBI gene;Acc:395465]	-1.04033	0.00863223	Right-biased	735	896	531	1338	1503	1419	9.6654	9.9377	9.35	10.47	10.6497	10.779
ENSGALG00000001668	UBE2R2	ubiquitin conjugating enzyme E2 R2 [Source:NCBI gene;Acc:427021]	0.877404	0.00863223	Left-biased	2051	2228	3628	1549	1362	1298	11.0534	11.1806	11.966	10.6702	10.515	10.6565
ENSGALG00000042642	RARRES2	retinoic acid receptor responder (tazarotene induced) 2 [Source:NCBI gene;Acc:420366]	-0.681191	0.00863223	Right-biased	3497	3828	3588	4645	6003	6126	11.8005	11.9404	11.9504	12.2065	12.5926	12.8375
ENSGALG00000048700	DDX28	DEAD-box helicase 28 [Source:HGNC Symbol;Acc:HGNC:17330]	1.89629	0.00863223	Left-biased	39	91	175	36	21	24	6.7063	7.3464	8.0455	6.6584	6.3698	6.5189
ENSGALG00000049231	DNAJC22	DnaJ heat shock protein family (Hsp40) member C22 [Source:HGNC Symbol;Acc:HGNC:25802]	2.2833	0.00869435	Left-biased	71	388	226	42	80	18	7.1333	8.8705	8.3238	6.756	7.2453	6.3686
ENSGALG00000051365	-	-	1.00355	0.00874786	Left-biased	285	265	338	124	149	154	8.4956	8.4223	8.7907	7.6221	7.8161	8.0052
ENSGALG00000030776	METTL7A	methyltransferase like 7A [Source:HGNC Symbol;Acc:HGNC:24550]	-1.39314	0.00880422	Right-biased	68	32	51	148	118	118	7.0992	6.591	6.9431	7.7942	7.5897	7.7351
ENSGALG00000008747	ITGA8	integrin subunit alpha 8 [Source:NCBI gene;Acc:396225]	-0.996507	0.0091019	Right-biased	693	555	273	1318	1034	603	9.5889	9.3149	8.5388	10.4495	10.1419	9.629
ENSGALG00000027925	HOXA3	homeobox A3 [Source:NCBI gene;Acc:395231]	-1.06653	0.00927554	Right-biased	349	386	197	785	758	366	8.7327	8.8642	8.1725	9.7558	9.7299	8.9961
ENSGALG00000009926	HAAO	3-hydroxyanthranilate 3,4-dioxygenase [Source:HGNC Symbol;Acc:HGNC:4796]	3.14193	0.00928647	Left-biased	18	95	15	6	5	3	6.2883	7.3839	6.243	5.8978	5.8541	5.7714
ENSGALG00000049946	-	-	-2.10637	0.0093662	Right-biased	11	17	20	40	78	80	6.0878	6.2665	6.3763	6.7245	7.2243	7.3746
ENSGALG00000005257	-	vascular cell adhesion molecule 1 [Source:NCBI gene;Acc:424467]	-1.54299	0.0096471	Right-biased	538	593	256	776	716	2205	9.2645	9.3993	8.4648	9.7407	9.6553	11.3913
ENSGALG00000003554	OPTC	opticin [Source:NCBI gene;Acc:395130]	-1.03802	0.0096811	Right-biased	734	821	561	1588	1258	1335	9.6637	9.822	9.4202	10.7044	10.4068	10.6951
ENSGALG00000003299	NSD3	nuclear receptor binding SET domain protein 3 [Source:HGNC Symbol;Acc:HGNC:12767]	0.892785	0.00991369	Left-biased	381	494	530	283	307	156	8.8379	9.1681	9.3476	8.4912	8.6032	8.0188
ENSGALG00000016920	LMO7	LIM domain 7 [Source:HGNC Symbol;Acc:HGNC:6646]	-0.890254	0.00991369	Right-biased	398	365	277	784	649	446	8.8908	8.7968	8.5557	9.7542	9.5278	9.2424
ENSGALG00000027330	SYNPO	synaptopodin [Source:HGNC Symbol;Acc:HGNC:30672]	-1.31796	0.00991369	Right-biased	34	31	33	82	77	77	6.6218	6.5725	6.6524	7.2532	7.2137	7.3414
ENSGALG00000043302	LAT2	linker for activation of T-cells family member 2 [Source:NCBI gene;Acc:417489]	-2.60273	0.00991369	Right-biased	2	7	5	14	16	49	5.6658	5.9429	5.8699	6.1816	6.2441	6.9793
ENSGALG00000001935	-	-	2.02361	0.01048	Left-biased	55	76	80	19	21	11	6.9395	7.195	7.2975	6.3147	6.3698	6.1519
ENSGALG00000015110	FAM189A2	family with sequence similarity 189 member A2 [Source:HGNC Symbol;Acc:HGNC:24820]	2.25609	0.0106045	Left-biased	129	86	394	87	17	25	7.6568	7.298	8.9767	7.3031	6.2708	6.5418
ENSGALG00000001445	FABP6	fatty acid binding protein 6 [Source:NCBI gene;Acc:416154]	-1.24465	0.010691	Right-biased	50	99	43	118	119	192	6.8717	7.4203	6.8232	7.5754	7.5976	8.2422
ENSGALG00000006453	TF	transferrin (ovotransferrin) [Source:NCBI gene;Acc:396241]	-1.52992	0.010691	Right-biased	174	241	200	404	1025	321	7.9553	8.3154	8.1889	8.9129	10.1302	8.8363
ENSGALG00000014989	S100Z	S100 calcium binding protein Z [Source:NCBI gene;Acc:431598]	-2.47184	0.0108999	Right-biased	11	5	2	33	36	27	6.0878	5.8517	5.6789	6.6059	6.6678	6.586
ENSGALG00000014490	P3H3	prolyl 3-hydroxylase 3 [Source:HGNC Symbol;Acc:HGNC:19318]	-0.984676	0.0109149	Right-biased	262	169	139	456	342	294	8.3995	7.9342	7.8086	9.0616	8.7306	8.731
ENSGALG00000040001	-	-	-0.991239	0.0109149	Right-biased	179	241	189	308	326	512	7.9848	8.3154	8.1277	8.5892	8.6738	9.4178
ENSGALG00000043219	HOXB3	homeobox B3 [Source:NCBI gene;Acc:395502]	-0.89881	0.0109432	Right-biased	120	101	61	191	203	117	7.5881	7.4381	7.0773	8.0564	8.1378	7.7268
ENSGALG00000014908	FST	follistatin [Source:NCBI gene;Acc:396119]	-1.20282	0.0111229	Right-biased	770	1003	296	2259	1496	886	9.7263	10.0881	8.6331	11.1922	10.6433	10.138
ENSGALG00000000498	ACE	angiotensin I converting enzyme [Source:NCBI gene;Acc:419953]	-1.68324	0.0111307	Right-biased	293	283	131	555	1298	367	8.5275	8.4975	7.7499	9.308	10.4494	8.9995
ENSGALG00000015022	FYN	FYN proto-oncogene, Src family tyrosine kinase [Source:NCBI gene;Acc:396294]	-0.793232	0.0111307	Right-biased	440	405	400	919	663	526	9.0135	8.9226	8.9953	9.9641	9.5554	9.4523
ENSGALG00000033365	ALDH1A3	aldehyde dehydrogenase 1 family member A3 [Source:NCBI gene;Acc:395389]	-1.31403	0.011187	Right-biased	1503	1099	674	2890	2680	2262	10.6245	10.2108	9.6574	11.5368	11.4523	11.4271
ENSGALG00000007349	RASL12	RAS like family 12 [Source:HGNC Symbol;Acc:HGNC:30289]	-1.24496	0.0113068	Right-biased	223	233	169	507	503	421	8.2199	8.2779	8.0088	9.1938	9.203	9.1699
ENSGALG00000005643	LYVE1	lymphatic vessel endothelial hyaluronan receptor 1 [Source:NCBI gene;Acc:423038]	-1.88686	0.0115526	Right-biased	159	152	73	248	265	785	7.8629	7.8263	7.2209	8.3413	8.4334	9.9763
ENSGALG00000009498	NPY1R	neuropeptide Y receptor Y1 [Source:NCBI gene;Acc:428727]	2.6729	0.0115526	Left-biased	97	38	81	10	5	17	7.3946	6.6954	7.3081	6.0552	5.8541	6.3409
ENSGALG00000019873	RDH14	retinol dehydrogenase 14 [Source:HGNC Symbol;Acc:HGNC:19979]	1.30343	0.0115526	Left-biased	76	77	124	32	49	29	7.1879	7.2057	7.6962	6.5878	6.8704	6.6283
ENSGALG00000033471	CALD1	caldesmon 1 [Source:NCBI gene;Acc:373965]	-0.869048	0.0115526	Right-biased	1431	1201	1095	2197	2257	2102	10.5573	10.3307	10.3028	11.1535	11.2122	11.3244
ENSGALG00000030988	RBPMS2	RNA binding protein, mRNA processing factor 2 [Source:NCBI gene;Acc:395678]	-0.876498	0.0115624	Right-biased	330	200	313	604	475	429	8.6664	8.1113	8.699	9.4158	9.1313	9.1935
ENSGALG00000048534	-	-	0.821345	0.0115906	Left-biased	331	320	265	169	174	157	8.67	8.6404	8.5044	7.9285	7.9744	8.0255
ENSGALG00000039754	-	-	-0.90064	0.0116213	Right-biased	84	115	89	138	201	178	7.2707	7.5565	7.3896	7.7252	8.1271	8.1596
ENSGALG00000051497	-	-	-2.3329	0.0116213	Right-biased	2	2	5	15	15	14	5.6658	5.6672	5.8699	6.2101	6.2165	6.252
ENSGALG00000007752	COPS7B	COP9 signalosome subunit 7B [Source:HGNC Symbol;Acc:HGNC:16760]	0.962651	0.0116342	Left-biased	314	267	368	168	181	127	8.608	8.4309	8.8933	7.9224	8.0157	7.8079
ENSGALG00000009554	KLHL2	kelch like family member 2 [Source:NCBI gene;Acc:422422]	0.893328	0.0116342	Left-biased	798	728	1040	555	459	343	9.7732	9.6643	10.2332	9.308	9.0886	8.9167
ENSGALG00000049262	-	-	1.87932	0.0117846	Left-biased	55	65	62	13	11	23	6.9395	7.0709	7.09	6.152	6.0945	6.4954
ENSGALG00000035981	NOTO	notochord homeobox [Source:NCBI gene;Acc:396302]	1.91886	0.0118332	Left-biased	58	52	76	19	15	14	6.9783	6.9055	7.2543	6.3147	6.2165	6.252
ENSGALG00000051410	-	-	3.83142	0.0118332	Left-biased	27	24	67	0	4	4	6.4902	6.4323	7.1512	5.3472	5.801	5.8364
ENSGALG00000007837	KAZALD1	Kazal type serine peptidase inhibitor domain 1 [Source:HGNC Symbol;Acc:HGNC:25460]	-0.934096	0.0118543	Right-biased	670	594	464	1052	922	1175	9.5451	9.4015	9.1796	10.1447	9.9887	10.5203
ENSGALG00000027056	-	electron transfer flavoprotein beta subunit lysine methyltransferase [Source:NCBI gene;Acc:418138]	0.70877	0.0118543	Left-biased	1718	1627	2282	1174	1110	1063	10.8082	10.7453	11.3141	10.2925	10.2374	10.3839
ENSGALG00000030064	-	forty-two-three domain containing 1-like [Source:NCBI gene;Acc:422221]	-1.11978	0.0120109	Right-biased	192	230	164	316	429	468	8.0585	8.2635	7.9774	8.6192	9.0051	9.3032
ENSGALG00000017168	SLN	sarcolipin [Source:NCBI gene;Acc:100857277]	2.11395	0.0121786	Left-biased	525	840	1705	278	168	248	9.2336	9.8522	10.9089	8.4707	7.9381	8.5312
ENSGALG00000032181	LRP4	LDL receptor related protein 4 [Source:HGNC Symbol;Acc:HGNC:6696]	1.03541	0.0122159	Left-biased	146	94	138	78	55	47	7.7774	7.3746	7.8014	7.2118	6.9529	6.9488
ENSGALG00000054791	-	-	1.86902	0.012245	Left-biased	33	25	18	7	6	7	6.604	6.4536	6.3255	5.9413	5.9019	5.9921
ENSGALG00000040891	RSU1	Ras suppressor protein 1 [Source:NCBI gene;Acc:420524]	-0.621273	0.0122782	Right-biased	3423	2655	3180	4277	4389	5000	11.7703	11.4255	11.78	12.0896	12.1477	12.5481
ENSGALG00000008298	LRRC17	leucine rich repeat containing 17 [Source:NCBI gene;Acc:395440]	-1.4758	0.0127713	Right-biased	1616	822	650	1734	1451	4678	10.724	9.8236	9.6102	10.8255	10.6015	12.4534
ENSGALG00000041640	TWIST1	twist family bHLH transcription factor 1 [Source:NCBI gene;Acc:395491]	-1.49506	0.0128484	Right-biased	37	20	33	62	111	73	6.6733	6.3415	6.6524	7.0306	7.5327	7.2957
ENSGALG00000016185	SLC37A1	solute carrier family 37 member 1 [Source:HGNC Symbol;Acc:HGNC:11024]	1.31159	0.0131293	Left-biased	314	307	228	86	132	110	8.608	8.5918	8.3336	7.2933	7.6967	7.667
ENSGALG00000036471	RFTN2	raftlin family member 2 [Source:NCBI gene;Acc:424062]	-0.754982	0.0131652	Right-biased	579	636	379	832	1045	721	9.3577	9.4892	8.9292	9.8324	10.1562	9.8635
ENSGALG00000028147	CTSK	cathepsin K [Source:NCBI gene;Acc:395818]	-1.00646	0.0133056	Right-biased	373	300	273	569	599	651	8.8123	8.565	8.5388	9.3396	9.4246	9.729
ENSGALG00000002897	SLC16A14	solute carrier family 16 member 14 [Source:HGNC Symbol;Acc:HGNC:26417]	1.0809	0.0135632	Left-biased	188	123	157	72	57	83	8.0362	7.6197	7.9322	7.147	6.9791	7.407
ENSGALG00000006864	-	collagen type XXIV alpha 1 chain [Source:NCBI gene;Acc:424526]	1.09253	0.0136341	Left-biased	387	254	350	191	177	90	8.8568	8.3743	8.8326	8.0564	7.9923	7.4795
ENSGALG00000012715	CAP2	cyclase associated actin cytoskeleton regulatory protein 2 [Source:HGNC Symbol;Acc:HGNC:20039]	0.863043	0.0137631	Left-biased	538	345	628	293	251	263	9.2645	8.7294	9.5655	8.5312	8.3719	8.5995
ENSGALG00000040051	-	-	-1.32333	0.013844	Right-biased	180	193	91	258	288	535	7.9906	8.0733	7.4092	8.3858	8.5289	9.4742
ENSGALG00000001561	MXRA8	matrix remodeling associated 8 [Source:NCBI gene;Acc:395347]	-0.810452	0.01393	Right-biased	2378	2168	1962	3803	3396	3764	11.2593	11.1426	11.1035	11.9234	11.7851	12.1448
ENSGALG00000005217	MOGAT1	monoacylglycerol O-acyltransferase 1 [Source:HGNC Symbol;Acc:HGNC:18210]	1.23388	0.0140602	Left-biased	179	184	280	118	99	54	7.9848	8.0227	8.5682	7.5754	7.429	7.0524
ENSGALG00000016140	FAM3B	family with sequence similarity 3 member B [Source:HGNC Symbol;Acc:HGNC:1253]	1.94314	0.0141412	Left-biased	109	96	305	56	26	48	7.4991	7.3931	8.6684	6.9549	6.4797	6.9641
ENSGALG00000031812	TDRKH	tudor and KH domain containing [Source:HGNC Symbol;Acc:HGNC:11713]	1.63617	0.0142013	Left-biased	67	89	167	39	40	24	7.0877	7.3273	7.9963	6.7083	6.7342	6.5189
ENSGALG00000016377	PXDN	peroxidasin [Source:HGNC Symbol;Acc:HGNC:14966]	-1.16104	0.0143787	Right-biased	928	782	294	1836	1667	854	9.9728	9.758	8.6252	10.9044	10.7921	10.0887
ENSGALG00000027777	CNN2	calponin 2 [Source:NCBI gene;Acc:100216000]	-0.741646	0.0143787	Right-biased	1210	1212	873	1604	1812	1853	10.329	10.3431	9.9986	10.7182	10.9072	11.1486
ENSGALG00000030376	DHRS3	dehydrogenase/reductase 3 [Source:NCBI gene;Acc:419480]	-0.849153	0.0143787	Right-biased	712	767	482	1389	1374	695	9.624	9.7326	9.2274	10.521	10.5269	9.815
ENSGALG00000036412	TMEM108	transmembrane protein 108 [Source:HGNC Symbol;Acc:HGNC:28451]	-1.43122	0.0143787	Right-biased	462	395	320	1436	564	1047	9.0738	8.8922	8.7253	10.5665	9.3478	10.3633
ENSGALG00000010861	OMA1	OMA1 zinc metallopeptidase [Source:HGNC Symbol;Acc:HGNC:29661]	0.622378	0.0145456	Left-biased	1025	1060	938	752	695	470	10.1055	10.1622	10.0945	9.6995	9.6166	9.3087
ENSGALG00000024449	RAMP2	receptor activity modifying protein 2 [Source:NCBI gene;Acc:420022]	-1.10547	0.0145505	Right-biased	834	1174	838	1535	2234	2094	9.8313	10.2999	9.9441	10.6578	11.1979	11.3191
ENSGALG00000014144	CORIN	corin, serine peptidase [Source:HGNC Symbol;Acc:HGNC:19012]	-3.22767	0.0146412	Right-biased	13	12	6	34	233	21	6.1508	6.1233	5.9192	6.6237	8.2887	6.4468
ENSGALG00000011221	GPAT3	glycerol-3-phosphate acyltransferase 3 [Source:NCBI gene;Acc:422610]	0.68448	0.0148822	Left-biased	1995	1963	1825	1101	1430	964	11.0149	11.0046	11.003	10.2059	10.5815	10.2516
ENSGALG00000023472	-	sulfotransferase family cytosolic 2B member 1-like [Source:NCBI gene;Acc:415852]	-1.21777	0.0149493	Right-biased	201	275	293	377	480	831	8.1073	8.4646	8.6212	8.8291	9.1444	10.0522
ENSGALG00000014228	SMC1B	structural maintenance of chromosomes 1B [Source:HGNC Symbol;Acc:HGNC:11112]	2.24086	0.0149679	Left-biased	81	150	195	7	55	26	7.2403	7.813	8.1614	5.9413	6.9529	6.5641
ENSGALG00000011205	SMOC2	SPARC related modular calcium binding 2 [Source:HGNC Symbol;Acc:HGNC:20323]	-0.970128	0.014996	Right-biased	216	123	178	370	293	316	8.1851	7.6197	8.0636	8.8065	8.5488	8.8174
ENSGALG00000014485	LDB2	LIM domain binding 2 [Source:NCBI gene;Acc:395631]	-0.787856	0.0153555	Right-biased	850	991	571	1262	1497	1242	9.8563	10.072	9.4428	10.3905	10.6443	10.596
ENSGALG00000048597	-	-	2.08468	0.0155147	Left-biased	68	97	46	13	13	21	7.0992	7.4022	6.8697	6.152	6.158	6.4468
ENSGALG00000045529	RAB15	RAB15, member RAS oncogene family [Source:HGNC Symbol;Acc:HGNC:20150]	-0.85197	0.015515	Right-biased	158	142	137	167	294	292	7.8565	7.7586	7.7942	7.9163	8.5528	8.7228
ENSGALG00000003876	TIMD4	T-cell immunoglobulin and mucin domain containing 4 [Source:NCBI gene;Acc:416250]	-1.51503	0.0157829	Right-biased	96	31	35	173	94	172	7.3854	6.5725	6.6888	7.9527	7.3831	8.1226
ENSGALG00000041634	ACTG2	actin, gamma 2, smooth muscle, enteric [Source:NCBI gene;Acc:396084]	-1.54866	0.0157829	Right-biased	247	362	250	372	742	1228	8.3331	8.7869	8.4377	8.813	9.7019	10.5805
ENSGALG00000019663	ACBD7	acyl-CoA binding domain containing 7 [Source:HGNC Symbol;Acc:HGNC:17715]	-1.22682	0.015958	Right-biased	375	380	244	581	748	886	8.8188	8.8453	8.4101	9.3662	9.7125	10.138
ENSGALG00000038162	FAM26E	family with sequence similarity 26 member E [Source:NCBI gene;Acc:769904]	1.44981	0.0160662	Left-biased	257	230	242	91	77	89	8.3777	8.2635	8.4007	7.3417	7.2137	7.4694
ENSGALG00000001161	FLI1	Fli-1 proto-oncogene, ETS transcription factor [Source:NCBI gene;Acc:419723]	-0.86784	0.0164879	Right-biased	601	891	470	1324	1252	897	9.4053	9.9303	9.1957	10.4557	10.4003	10.1546
ENSGALG00000031112	COL5A2	collagen type V alpha 2 chain [Source:HGNC Symbol;Acc:HGNC:2210]	-0.647001	0.0165737	Right-biased	1887	1796	1603	2817	3188	2057	10.9378	10.8815	10.8237	11.5009	11.6961	11.2942
ENSGALG00000009572	ADAMTS20	ADAM metallopeptidase with thrombospondin type 1 motif 20 [Source:HGNC Symbol;Acc:HGNC:17178]	2.6434	0.01658	Left-biased	22	25	26	3	0	8	6.3837	6.4536	6.5136	5.7377	5.3472	6.0359
ENSGALG00000009556	PRICKLE1	prickle planar cell polarity protein 1 [Source:HGNC Symbol;Acc:HGNC:17019]	-1.09503	0.0167729	Right-biased	894	551	296	1049	1528	991	9.9232	9.3058	8.6331	10.1409	10.6724	10.2889
ENSGALG00000032031	MMP16	matrix metallopeptidase 16 [Source:NCBI gene;Acc:396116]	-0.830421	0.0168618	Right-biased	943	1001	647	1793	1666	1032	9.9941	10.0854	9.6042	10.8717	10.7913	10.3438
ENSGALG00000012407	LRP1B	LDL receptor related protein 1B [Source:HGNC Symbol;Acc:HGNC:6693]	1.3947	0.0169504	Left-biased	283	230	172	65	121	66	8.4875	8.2635	8.0273	7.0667	7.6134	7.2116
ENSGALG00000016986	LCP1	lymphocyte cytosolic protein 1 [Source:NCBI gene;Acc:418852]	-1.26006	0.0169833	Right-biased	523	438	207	829	1153	711	9.2288	9.0186	8.2265	9.8276	10.2887	9.845
ENSGALG00000027707	ESM1	endothelial cell specific molecule 1 [Source:HGNC Symbol;Acc:HGNC:3466]	-1.41879	0.0170136	Right-biased	256	235	123	614	471	489	8.3733	8.2873	7.6884	9.4369	9.1207	9.359
ENSGALG00000030550	ATP2B1	ATPase plasma membrane Ca2+ transporting 1 [Source:NCBI gene;Acc:374244]	0.841895	0.0172525	Left-biased	1620	1368	1831	1301	850	513	10.7274	10.5077	11.0076	10.4318	9.8807	9.4203
ENSGALG00000047890	PCP4	Purkinje cell protein 4 [Source:HGNC Symbol;Acc:HGNC:8742]	-1.99579	0.0172525	Right-biased	188	192	229	250	1961	222	8.0362	8.0677	8.3385	8.3503	11.0167	8.4044
ENSGALG00000030209	CPZ	carboxypeptidase Z [Source:NCBI gene;Acc:395266]	-1.04351	0.0173959	Right-biased	726	945	631	1366	1909	1313	9.6494	10.0085	9.5717	10.4982	10.9794	10.6722
ENSGALG00000023872	NIBAN2	niban apoptosis regulator 2 [Source:HGNC Symbol;Acc:HGNC:25282]	-1.07269	0.0175495	Right-biased	434	408	296	1011	761	560	8.9966	8.9316	8.6331	10.0914	9.735	9.533
ENSGALG00000010891	ABCB11	ATP binding cassette subfamily B member 11 [Source:HGNC Symbol;Acc:HGNC:42]	1.42296	0.0177795	Left-biased	37	52	46	19	17	13	6.6733	6.9055	6.8697	6.3147	6.2708	6.22
ENSGALG00000011446	TNFAIP2	TNF alpha induced protein 2 [Source:HGNC Symbol;Acc:HGNC:11895]	-1.55693	0.0177795	Right-biased	267	288	218	407	1381	439	8.421	8.5177	8.2837	8.9219	10.5339	9.2224
ENSGALG00000035239	GLCCI1	glucocorticoid induced 1 [Source:NCBI gene;Acc:420580]	1.32835	0.0183507	Left-biased	184	228	509	126	162	78	8.0136	8.2539	9.2962	7.6374	7.9007	7.3526
ENSGALG00000009373	CTSO	cathepsin O [Source:NCBI gene;Acc:422410]	-0.69941	0.018512	Right-biased	1108	1114	609	1587	1408	1410	10.2101	10.2291	9.5258	10.7035	10.5603	10.7702
ENSGALG00000032079	CYTB	cytochrome b [Source:NCBI gene;Acc:39116918]	0.976537	0.0188463	Left-biased	30162	36956	40165	18897	20339	14106	14.8798	15.1847	15.4079	14.2122	14.3397	14.0317
ENSGALG00000037336	PRTG	protogenin [Source:NCBI gene;Acc:415407]	1.07476	0.0190633	Left-biased	1066	1000	1110	506	625	347	10.1581	10.0841	10.3212	9.1914	9.4792	8.9308
ENSGALG00000049045	-	-	-2.40165	0.0193385	Right-biased	10	2	8	46	12	43	6.054	5.6672	6.0062	6.8166	6.127	6.8851
ENSGALG00000048226	-	-	1.42115	0.0194381	Left-biased	467	388	401	121	162	166	9.0872	8.8705	8.9983	7.599	7.9007	8.0845
ENSGALG00000002374	SLC9A9	solute carrier family 9 member A9 [Source:NCBI gene;Acc:424772]	-1.28352	0.0195094	Right-biased	221	117	129	344	218	506	8.21	7.5726	7.7347	8.7194	8.2153	9.4027
ENSGALG00000008704	CUBN	cubilin [Source:HGNC Symbol;Acc:HGNC:2548]	1.86756	0.0195502	Left-biased	259	1028	322	170	213	53	8.3865	10.1211	8.7327	7.9346	8.1899	7.0381
ENSGALG00000029788	CCK	cholecystokinin [Source:NCBI gene;Acc:414884]	-1.63418	0.0196224	Right-biased	17	25	31	48	79	90	6.2626	6.4536	6.6147	6.8456	7.2349	7.4795
ENSGALG00000011341	UNC93A	unc-93 homolog A [Source:HGNC Symbol;Acc:HGNC:12570]	1.61921	0.0196285	Left-biased	88	250	170	67	40	53	7.3101	8.3565	8.015	7.0902	6.7342	7.0381
ENSGALG00000039130	TBC1D22B	TBC1 domain family member 22B [Source:HGNC Symbol;Acc:HGNC:21602]	0.90049	0.0196285	Left-biased	140	149	223	115	91	64	7.7361	7.8063	8.3089	7.5514	7.3548	7.1864
ENSGALG00000038087	CACNG3	calcium voltage-gated channel auxiliary subunit gamma 3 [Source:NCBI gene;Acc:395378]	1.85554	0.0205413	Left-biased	310	641	2163	284	363	217	8.593	9.4992	11.2394	8.4952	8.8018	8.3787
ENSGALG00000053295	-	-	2.48461	0.020842	Left-biased	22	28	15	2	3	6	6.3837	6.5149	6.243	5.6663	5.7406	5.945
ENSGALG00000009219	C3H1orf95	chromosome 3 C1orf95 homolog [Source:NCBI gene;Acc:421315]	-1.73715	0.0209995	Right-biased	73	40	79	312	112	199	7.1554	6.728	7.2868	8.6043	7.541	8.2818
ENSGALG00000008293	SH3PXD2A	SH3 and PX domains 2A [Source:HGNC Symbol;Acc:HGNC:23664]	-1.0248	0.0210361	Right-biased	163	97	75	205	237	211	7.8882	7.4022	7.2432	8.132	8.3076	8.3471
ENSGALG00000006343	ACTA2	actin, alpha 2, smooth muscle, aorta [Source:NCBI gene;Acc:423787]	-1.06093	0.0212123	Right-biased	12255	11423	9057	17382	22075	25448	13.5861	13.4978	13.2683	14.0922	14.4574	14.8799
ENSGALG00000015546	TBC1D14	TBC1 domain family member 14 [Source:NCBI gene;Acc:422862]	0.903824	0.0212376	Left-biased	319	302	200	159	188	82	8.6265	8.5727	8.1889	7.8662	8.0557	7.3963
ENSGALG00000005065	PLA2G4A	phospholipase A2 group IVA [Source:NCBI gene;Acc:396394]	-0.77657	0.0215196	Right-biased	485	528	306	766	809	607	9.1343	9.2518	8.6723	9.7237	9.8154	9.6376
ENSGALG00000038747	TM4SF18	transmembrane 4 L six family member 18 [Source:HGNC Symbol;Acc:HGNC:25181]	-1.19501	0.0215709	Right-biased	783	963	455	1170	1183	2336	9.7482	10.0337	9.155	10.2879	10.3234	11.4722
ENSGALG00000004270	ALDH1A2	aldehyde dehydrogenase 1 family member A2 [Source:NCBI gene;Acc:395844]	-0.669746	0.021677	Right-biased	4391	4696	3428	8114	6235	5011	12.1223	12.2298	11.8859	13.0007	12.6466	12.5512
ENSGALG00000005854	CLUH	clustered mitochondria homolog [Source:HGNC Symbol;Acc:HGNC:29094]	1.07991	0.021677	Left-biased	284	447	733	219	288	177	8.4915	9.0438	9.7673	8.2036	8.5289	8.1535
ENSGALG00000004509	-	polyubiquitin-C-like [Source:NCBI gene;Acc:101747587]	-1.05065	0.0217038	Right-biased	103936	96050	87073	135057	115018	302742	16.6619	16.5607	16.5227	17.0442	16.8346	18.4488
ENSGALG00000011241	RFTN1	raftlin, lipid raft linker 1 [Source:NCBI gene;Acc:395109]	-0.704497	0.0218769	Right-biased	585	655	373	735	1080	719	9.3708	9.5271	8.9098	9.6697	10.2005	9.8598
ENSGALG00000006190	FHL1	four and a half LIM domains 1 [Source:HGNC Symbol;Acc:HGNC:3702]	-1.72486	0.0221754	Right-biased	29	31	9	45	92	79	6.5296	6.5725	6.0455	6.8017	7.3643	7.3637
ENSGALG00000002781	BRCA1	BRCA1, DNA repair associated [Source:NCBI gene;Acc:373983]	0.831597	0.0222668	Left-biased	1632	1428	870	645	979	516	10.7375	10.5663	9.994	9.5002	10.0687	9.4277
ENSGALG00000003717	MYO9B	myosin IXB [Source:NCBI gene;Acc:420135]	0.596878	0.0225232	Left-biased	958	849	857	595	731	397	10.0151	9.8663	9.9739	9.3966	9.6824	9.0966
ENSGALG00000009262	FGB	fibrinogen beta chain [Source:NCBI gene;Acc:373926]	2.06378	0.0225232	Left-biased	112	815	127	85	105	54	7.524	9.8124	7.7195	7.2834	7.4819	7.0524
ENSGALG00000012211	PDLIM5	PDZ and LIM domain 5 [Source:NCBI gene;Acc:422699]	-1.02297	0.0225232	Right-biased	392	386	223	595	928	453	8.8723	8.8642	8.3089	9.3966	9.9973	9.262
ENSGALG00000015804	LTN1	listerin E3 ubiquitin protein ligase 1 [Source:NCBI gene;Acc:418482]	0.82727	0.0225232	Left-biased	676	619	455	300	446	215	9.5567	9.4543	9.155	8.5586	9.053	8.3682
ENSGALG00000030185	PTDSS1	phosphatidylserine synthase 1 [Source:NCBI gene;Acc:428374]	0.798207	0.0225232	Left-biased	960	955	1050	559	664	441	10.0179	10.0226	10.2461	9.3171	9.5574	9.2281
ENSGALG00000010764	FBXO8	F-box protein 8 [Source:NCBI gene;Acc:422565]	-0.788521	0.0227707	Right-biased	402	476	253	584	727	567	8.9029	9.1218	8.4513	9.3728	9.6752	9.5491
ENSGALG00000034621	KCNIP4	potassium voltage-gated channel interacting protein 4 [Source:NCBI gene;Acc:395239]	-1.29232	0.0227707	Right-biased	85	65	55	160	116	200	7.2807	7.0709	6.9986	7.8726	7.5737	8.2874
ENSGALG00000029023	DMRTB1	DMRT like family B with proline rich C-terminal 1 [Source:NCBI gene;Acc:429107]	1.45154	0.0229626	Left-biased	3416	3013	3088	610	1238	1444	11.7674	11.603	11.7386	9.4285	10.385	10.8031
ENSGALG00000033407	BRINP3	BMP/retinoic acid inducible neural specific 3 [Source:HGNC Symbol;Acc:HGNC:22393]	-1.47883	0.0230143	Right-biased	57	49	69	186	199	97	6.9655	6.8637	7.1749	8.0284	8.1164	7.5482
ENSGALG00000050207	EMP2	epithelial membrane protein 2 [Source:HGNC Symbol;Acc:HGNC:3334]	-0.916983	0.0232904	Right-biased	774	642	441	892	1127	1304	9.7331	9.5013	9.116	9.9245	10.2579	10.6628
ENSGALG00000000585	MYL4	myosin, light chain 4, alkali; atrial, embryonic [Source:NCBI gene;Acc:396472]	-1.19731	0.0234656	Right-biased	1075	963	978	1406	1808	3267	10.1694	10.0337	10.1505	10.5376	10.9042	11.9444
ENSGALG00000011164	-	chimerin 2 [Source:NCBI gene;Acc:428437]	-1.59183	0.0234656	Right-biased	205	239	237	618	865	521	8.1285	8.3061	8.3771	9.4452	9.9039	9.4401
ENSGALG00000027757	ARL4A	ADP ribosylation factor like GTPase 4A [Source:HGNC Symbol;Acc:HGNC:695]	-0.773562	0.0234656	Right-biased	389	489	281	554	667	671	8.863	9.1554	8.5723	9.3057	9.5632	9.7688
ENSGALG00000028222	-	uncharacterized LOC422295 [Source:NCBI gene;Acc:422295]	-1.19359	0.0234656	Right-biased	265	312	125	469	656	420	8.4124	8.6107	7.704	9.0965	9.5417	9.1669
ENSGALG00000032592	FAM237B	family with sequence similarity 237 member B [Source:HGNC Symbol;Acc:HGNC:53217]	3.41355	0.0234656	Left-biased	43	13	74	6	2	4	6.7694	6.1542	7.2321	5.8978	5.6688	5.8364
ENSGALG00000048583	-	-	-0.880097	0.0234656	Right-biased	322	300	222	444	514	527	8.6375	8.565	8.3039	9.0287	9.2302	9.4548
ENSGALG00000003126	ERBB4	erb-b2 receptor tyrosine kinase 4 [Source:NCBI gene;Acc:395671]	2.54911	0.0235191	Left-biased	78	157	137	17	28	17	7.2092	7.8589	7.7942	6.2641	6.5203	6.3409
ENSGALG00000004506	URI1	URI1 prefoldin like chaperone [Source:HGNC Symbol;Acc:HGNC:13236]	1.20142	0.0235191	Left-biased	323	445	828	298	193	194	8.6411	9.0382	9.9282	8.5508	8.0836	8.2537
ENSGALG00000005451	HELLS	helicase, lymphoid specific [Source:HGNC Symbol;Acc:HGNC:4861]	0.846753	0.0235191	Left-biased	3926	2839	3889	2177	1592	1952	11.9638	11.5195	12.0643	11.1407	10.7287	11.2211
ENSGALG00000030603	ANTXR1	ANTXR cell adhesion molecule 1 [Source:HGNC Symbol;Acc:HGNC:21014]	-1.36868	0.0235191	Right-biased	19	41	28	96	87	41	6.3131	6.7439	6.5553	7.3883	7.3161	6.8519
ENSGALG00000051160	-	-	-1.96672	0.0235191	Right-biased	7	10	9	25	15	55	5.9403	6.0571	6.0455	6.4508	6.2165	7.0665
ENSGALG00000004252	-	cathepsin L1-like [Source:NCBI gene;Acc:420160]	-1.29047	0.0237106	Right-biased	34	45	30	81	95	81	6.6218	6.8054	6.5953	7.243	7.3924	7.3855
ENSGALG00000013505	-	spectrin repeat containing, nuclear envelope 1 [Source:NCBI gene;Acc:421640]	0.735623	0.0237394	Left-biased	607	758	843	491	435	368	9.418	9.7171	9.952	9.1537	9.0222	9.0028
ENSGALG00000006631	TICRR	TOPBP1 interacting checkpoint and replication regulator [Source:NCBI gene;Acc:415489]	0.895163	0.0244095	Left-biased	340	447	526	268	296	135	8.7017	9.0438	9.3379	8.4289	8.5607	7.8694
ENSGALG00000030432	RASSF2	Ras association domain family member 2 [Source:NCBI gene;Acc:419521]	1.85459	0.0244095	Left-biased	778	8471	956	983	1227	530	9.7398	13.07	10.12	10.0538	10.3729	9.4621
ENSGALG00000032239	GCHFR	GTP cyclohydrolase I feedback regulator [Source:NCBI gene;Acc:423003]	-1.00462	0.0246095	Right-biased	1929	1406	1313	2211	2538	4024	10.9683	10.5451	10.5497	11.1623	11.3761	12.2395
ENSGALG00000006785	IRF1	interferon regulatory factor 1 [Source:NCBI gene;Acc:396384]	1.09879	0.0248855	Left-biased	457	324	319	185	122	184	9.0603	8.655	8.7216	8.0227	7.6211	8.1956
ENSGALG00000027712	SLAMF8	SLAM family member 8 [Source:NCBI gene;Acc:768588]	-1.12299	0.0250865	Right-biased	129	68	115	184	193	271	7.6568	7.1061	7.6239	8.017	8.0836	8.6346
ENSGALG00000002632	CALCRL	calcitonin receptor like receptor [Source:NCBI gene;Acc:423990]	-1.42573	0.0252058	Right-biased	461	477	99	1050	1084	559	9.0711	9.1244	7.4848	10.1422	10.2054	9.5307
ENSGALG00000015838	MRAP2	melanocortin 2 receptor accessory protein 2 [Source:NCBI gene;Acc:421836]	1.88137	0.0252058	Left-biased	65	35	35	6	16	13	7.0642	6.6445	6.6888	5.8978	6.2441	6.22
ENSGALG00000032087	MC5R	melanocortin 5 receptor [Source:NCBI gene;Acc:421047]	1.38093	0.0252058	Left-biased	279	181	244	115	104	48	8.4711	8.0055	8.4101	7.5514	7.4732	6.9641
ENSGALG00000032143	CRISPLD2	cysteine rich secretory protein LCCL domain containing 2 [Source:HGNC Symbol;Acc:HGNC:25248]	-1.12404	0.0252058	Right-biased	244	204	216	377	601	422	8.3195	8.1326	8.2734	8.8291	9.4289	9.1728
ENSGALG00000003914	CALR3	calreticulin 3 [Source:NCBI gene;Acc:420146]	1.24244	0.025374	Left-biased	729	783	493	213	319	278	9.6547	9.7597	9.2558	8.1734	8.6482	8.6646
ENSGALG00000013697	CNDP1	carnosine dipeptidase 1 [Source:HGNC Symbol;Acc:HGNC:20675]	-1.60818	0.0253842	Right-biased	46	54	17	113	107	119	6.8144	6.9325	6.2989	7.5352	7.4991	7.7434
ENSGALG00000014999	MAP1B	microtubule associated protein 1B [Source:HGNC Symbol;Acc:HGNC:6836]	1.16841	0.0255927	Left-biased	2605	1716	3498	1239	1599	627	11.3867	10.8186	11.9145	10.3655	10.7348	9.6799
ENSGALG00000004290	ANGPTL1	angiopoietin like 1 [Source:NCBI gene;Acc:770850]	-1.13939	0.0256105	Right-biased	449	249	165	753	642	445	9.0385	8.352	7.9838	9.7013	9.5138	9.2395
ENSGALG00000041346	CXCL12	C-X-C motif chemokine ligand 12 [Source:NCBI gene;Acc:395180]	-0.661746	0.0256105	Right-biased	3992	3551	2459	5942	5620	3807	11.9874	11.8344	11.4186	12.5564	12.4988	12.1609
ENSGALG00000031689	-	gamma-aminobutyric acid receptor subunit pi-like [Source:NCBI gene;Acc:428967]	2.17758	0.0257053	Left-biased	56	36	76	9	14	13	6.9526	6.6618	7.2543	6.0195	6.1878	6.22
ENSGALG00000044485	F2RL3	F2R like thrombin or trypsin receptor 3 [Source:HGNC Symbol;Acc:HGNC:3540]	-1.52026	0.0257053	Right-biased	25	37	20	48	91	85	6.449	6.6787	6.3763	6.8456	7.3548	7.4282
ENSGALG00000013310	MAEA	macrophage erythroblast attacher [Source:NCBI gene;Acc:426024]	-0.602614	0.0259243	Right-biased	6308	5340	4387	7799	7048	8417	12.6369	12.4123	12.235	12.9441	12.8213	13.2915
ENSGALG00000052696	-	-	2.08358	0.0260929	Left-biased	35	71	64	18	18	4	6.6392	7.1402	7.1148	6.2897	6.2967	5.8364
ENSGALG00000040817	NEMP2	nuclear envelope integral membrane protein 2 [Source:NCBI gene;Acc:423977]	0.824506	0.0262403	Left-biased	1500	1164	1310	870	706	607	10.6217	10.2884	10.5465	9.8914	9.637	9.6376
ENSGALG00000049890	-	-	1.61356	0.0262403	Left-biased	142	59	90	35	21	35	7.75	6.9975	7.3995	6.6412	6.3698	6.7459
ENSGALG00000000818	-	leucine rich repeat containing 32 [Source:NCBI gene;Acc:428121]	-1.11866	0.0263885	Right-biased	339	432	159	433	885	609	8.6982	9.0017	7.9453	8.9978	9.9342	9.6419
ENSGALG00000026167	PIK3R5	phosphoinositide-3-kinase regulatory subunit 5 [Source:NCBI gene;Acc:417319]	1.4792	0.0270893	Left-biased	169	107	151	43	65	41	7.9252	7.4902	7.8923	6.7715	7.0785	6.8519
ENSGALG00000030728	-	-	-1.86178	0.0271742	Right-biased	66	72	95	78	147	549	7.076	7.1514	7.4476	7.2118	7.8026	9.5074
ENSGALG00000035187	FHL3	four and a half LIM domains 3 [Source:HGNC Symbol;Acc:HGNC:3704]	-0.74494	0.0273665	Right-biased	6516	5372	5413	7785	8881	10950	12.6831	12.4208	12.5337	12.9416	13.1515	13.6684
ENSGALG00000040898	-	-	2.34807	0.0279148	Left-biased	46	19	35	5	8	6	6.8144	6.3172	6.6888	5.8503	5.9864	5.945
ENSGALG00000010633	GPX7	glutathione peroxidase 7 [Source:NCBI gene;Acc:424643]	-1.28015	0.0279509	Right-biased	645	776	632	661	1067	2854	9.496	9.7479	9.5737	9.5318	10.1842	11.7537
ENSGALG00000007917	LAMB4	laminin subunit beta 4 [Source:NCBI gene;Acc:396076]	-1.08297	0.0279619	Right-biased	95	118	50	164	196	173	7.3763	7.5806	6.9288	7.8977	8.1001	8.1288
ENSGALG00000012550	HMOX1	heme oxygenase 1 [Source:NCBI gene;Acc:396287]	-0.879966	0.0279619	Right-biased	508	527	407	876	802	869	9.1922	9.2494	9.0166	9.9005	9.804	10.112
ENSGALG00000005951	VPS29L	VPS29 retromer complex component-like [Source:NCBI gene;Acc:416931]	1.31612	0.0280278	Left-biased	428	350	467	127	156	195	8.9795	8.7465	9.1876	7.6449	7.8623	8.2593
ENSGALG00000008599	-	carbohydrate sulfotransferase 9-like [Source:NCBI gene;Acc:101747844]	2.74163	0.0280278	Left-biased	29	21	24	6	5	0	6.5296	6.3651	6.4701	5.8978	5.8541	5.3472
ENSGALG00000053409	-	-	-2.00002	0.0281192	Right-biased	17	5	3	31	21	42	6.2626	5.8517	5.753	6.5694	6.3698	6.8686
ENSGALG00000029596	HAS2	hyaluronan synthase 2 [Source:NCBI gene;Acc:395594]	-1.09571	0.0281279	Right-biased	204	170	108	390	376	235	8.1232	7.9403	7.5649	8.8701	8.8442	8.4693
ENSGALG00000048211	-	-	2.66734	0.0281279	Left-biased	11	17	17	5	2	0	6.0878	6.2665	6.2989	5.8503	5.6688	5.3472
ENSGALG00000001416	ADRA1B	adrenoceptor alpha 1B [Source:HGNC Symbol;Acc:HGNC:278]	-2.18749	0.0283808	Right-biased	15	32	21	60	95	137	6.2087	6.591	6.4007	7.0059	7.3924	7.8843
ENSGALG00000011998	SEC24D	SEC24 homolog D, COPII coat complex component [Source:HGNC Symbol;Acc:HGNC:10706]	-0.961702	0.0283808	Right-biased	646	575	252	989	995	772	9.498	9.36	8.4468	10.062	10.0904	9.9541
ENSGALG00000019716	KRT40	keratin 40 [Source:NCBI gene;Acc:420045]	2.42637	0.0286195	Left-biased	22	119	34	13	15	4	6.3837	7.5885	6.6708	6.152	6.2165	5.8364
ENSGALG00000043693	ALKBH5	alkB, alkylation repair homolog 5 (E. coli) [Source:NCBI gene;Acc:770703]	1.1469	0.0286282	Left-biased	479	748	1018	380	434	195	9.1187	9.6997	10.2044	8.8387	9.0193	8.2593
ENSGALG00000015332	CPLX1	complexin 1 [Source:HGNC Symbol;Acc:HGNC:2309]	1.10469	0.0290208	Left-biased	621	373	628	222	222	280	9.4473	8.8228	9.5655	8.2185	8.2352	8.6731
ENSGALG00000037812	USP43	ubiquitin specific peptidase 43 [Source:HGNC Symbol;Acc:HGNC:20072]	1.74485	0.0292879	Left-biased	100	100	282	58	64	23	7.4215	7.4293	8.5765	6.9807	7.0665	6.4954
ENSGALG00000029047	TMEM204	transmembrane protein 204 [Source:HGNC Symbol;Acc:HGNC:14158]	-0.937727	0.0298256	Right-biased	403	584	229	859	841	555	8.906	9.3798	8.3385	9.8746	9.8667	9.5215
ENSGALG00000051967	-	-	2.6226	0.0299594	Left-biased	27	22	41	2	5	7	6.4902	6.388	6.7911	5.6663	5.8541	5.9921
ENSGALG00000035625	CEP192	centrosomal protein 192 [Source:HGNC Symbol;Acc:HGNC:25515]	0.833609	0.0301445	Left-biased	406	385	323	222	231	155	8.915	8.8611	8.7364	8.2185	8.2791	8.012
ENSGALG00000035985	-	-	-1.41423	0.0301445	Right-biased	53	20	49	142	90	86	6.9128	6.3415	6.9143	7.7532	7.3453	7.4386
ENSGALG00000003344	CLTB	clathrin light chain B [Source:NCBI gene;Acc:416226]	-0.605648	0.0302836	Right-biased	5349	4399	3449	5301	6548	7251	12.4023	12.1372	11.8945	12.3941	12.7164	13.0783
ENSGALG00000003392	SBNO1	strawberry notch homolog 1 [Source:NCBI gene;Acc:427694]	0.681946	0.0304944	Left-biased	2710	2371	1948	1553	1787	942	11.4421	11.2673	11.0936	10.6738	10.888	10.2205
ENSGALG00000013929	PDGFRA	platelet-derived growth factor receptor, alpha polypeptide [Source:NCBI gene;Acc:395509]	-1.29131	0.0304944	Right-biased	466	470	146	1098	1003	477	9.0845	9.106	7.858	10.2022	10.1011	9.3274
ENSGALG00000034225	DEAF1	DEAF1, transcription factor [Source:NCBI gene;Acc:423017]	1.33911	0.0304944	Left-biased	42	61	108	36	32	15	6.7539	7.0225	7.5649	6.6584	6.5967	6.2827
ENSGALG00000012971	CCDC170	coiled-coil domain containing 170 [Source:HGNC Symbol;Acc:HGNC:21177]	0.610508	0.0309363	Left-biased	807	638	732	536	425	421	9.7879	9.4932	9.7655	9.2639	8.9935	9.1699
ENSGALG00000032997	EMILIN2	elastin microfibril interfacer 2 [Source:HGNC Symbol;Acc:HGNC:19881]	0.775309	0.0314668	Left-biased	6103	4556	5737	3612	3121	2599	12.5899	12.1869	12.6164	11.8507	11.6662	11.622
ENSGALG00000037040	-	-	0.953963	0.0315732	Left-biased	457	445	511	282	328	114	9.0603	9.0382	9.3012	8.4871	8.681	7.7015
ENSGALG00000001405	IRF6	interferon regulatory factor 6 [Source:HGNC Symbol;Acc:HGNC:6121]	1.76279	0.031769	Left-biased	78	200	178	44	56	32	7.2092	8.1113	8.0636	6.7867	6.966	6.6888
ENSGALG00000029892	LMO2	LIM domain only 2 [Source:HGNC Symbol;Acc:HGNC:6642]	-0.962809	0.031769	Right-biased	411	439	367	797	806	691	8.9299	9.0215	8.89	9.7758	9.8105	9.8074
ENSGALG00000038634	KIT	KIT proto-oncogene receptor tyrosine kinase [Source:NCBI gene;Acc:378783]	1.42441	0.0320737	Left-biased	605	558	630	203	279	170	9.4138	9.3218	9.5696	8.1214	8.4923	8.11
ENSGALG00000007371	IGDCC3	immunoglobulin superfamily DCC subclass member 3 [Source:HGNC Symbol;Acc:HGNC:9700]	-0.75813	0.0320752	Right-biased	187	147	174	293	242	292	8.0306	7.7929	8.0395	8.5312	8.3309	8.7228
ENSGALG00000043768	MT-ND2	mitochondrially encoded NADH:ubiquinone oxidoreductase core subunit 2 [Source:HGNC Symbol;Acc:HGNC:7456]	0.924995	0.0320752	Left-biased	13823	16104	19230	9419	9303	6654	13.7587	13.9904	14.3483	13.2139	13.2179	12.9555
ENSGALG00000023882	MALL	mal, T-cell differentiation protein like [Source:NCBI gene;Acc:421222]	-1.25339	0.0321733	Right-biased	160	151	49	356	261	210	7.8693	7.8197	6.9143	8.7603	8.4161	8.3418
ENSGALG00000010232	VRTN	vertebrae development associated [Source:HGNC Symbol;Acc:HGNC:20223]	1.03784	0.0322362	Left-biased	282	207	157	78	121	102	8.4834	8.1484	7.9322	7.2118	7.6134	7.5952
ENSGALG00000041626	MEIS1	Meis homeobox 1 [Source:NCBI gene;Acc:395589]	-0.778821	0.0322362	Right-biased	3198	2194	1764	4797	4174	2953	11.6746	11.1592	10.9559	12.2522	12.0766	11.8018
ENSGALG00000055061	-	-	-1.42328	0.0322362	Right-biased	383	244	424	1321	584	843	8.8442	8.3292	9.0672	10.4526	9.3922	10.0714
ENSGALG00000005036	SH2D3C	SH2 domain containing 3C [Source:HGNC Symbol;Acc:HGNC:16884]	-0.854619	0.0325038	Right-biased	1015	1029	574	1474	1517	1531	10.0924	10.1224	9.4495	10.6022	10.6625	10.8838
ENSGALG00000041091	ATP6	ATP synthase F0 subunit 6 [Source:NCBI gene;Acc:39116912]	0.922409	0.0330892	Left-biased	21536	22513	28907	14325	14438	9109	14.3954	14.4717	14.9344	13.8145	13.8476	13.4046
ENSGALG00000015117	DRD3	dopamine receptor D3 [Source:HGNC Symbol;Acc:HGNC:3024]	-1.39479	0.0332906	Right-biased	37	61	15	120	80	85	6.6733	7.0225	6.243	7.5912	7.2453	7.4282
ENSGALG00000038688	ADAMTS17	ADAM metallopeptidase with thrombospondin type 1 motif 17 [Source:HGNC Symbol;Acc:HGNC:17109]	-1.273	0.0335814	Right-biased	68	90	119	311	254	104	7.0992	7.3369	7.6566	8.6005	8.3853	7.6135
ENSGALG00000003670	MAFB	MAF bZIP transcription factor B [Source:NCBI gene;Acc:419173]	-1.05675	0.0335978	Right-biased	1075	1824	1014	3181	3744	1134	10.1694	10.9029	10.1991	11.6716	11.9228	10.4718
ENSGALG00000039080	CD44	CD44 molecule (Indian blood group) [Source:NCBI gene;Acc:395666]	-1.47792	0.0335978	Right-biased	99	37	28	143	154	139	7.4126	6.6787	6.5553	7.7601	7.8493	7.8991
ENSGALG00000001252	CREB3L3	cAMP responsive element binding protein 3 like 3 [Source:HGNC Symbol;Acc:HGNC:18855]	2.45124	0.0336761	Left-biased	20	147	68	13	28	2	6.3373	7.7929	7.1631	6.152	6.5203	5.694
ENSGALG00000002473	GPR157	G protein-coupled receptor 157 [Source:HGNC Symbol;Acc:HGNC:23687]	1.11837	0.0336761	Left-biased	112	118	92	59	65	22	7.524	7.5806	7.4189	6.9934	7.0785	6.4714
ENSGALG00000005670	CEP170P1	centrosomal protein 170 pseudogene 1 [Source:NCBI gene;Acc:396360]	0.78458	0.0336761	Left-biased	981	842	1160	484	516	660	10.0468	9.8554	10.3809	9.1357	9.2351	9.7471
ENSGALG00000012583	IDNK	IDNK gluconokinase [Source:HGNC Symbol;Acc:HGNC:31367]	-0.671386	0.0336761	Right-biased	225	280	218	304	358	436	8.2297	8.4852	8.2837	8.574	8.7852	9.2138
ENSGALG00000013703	DIPK1C	divergent protein kinase domain 1C [Source:HGNC Symbol;Acc:HGNC:31729]	-1.87804	0.0336761	Right-biased	41	11	53	85	95	186	6.7383	6.091	6.9712	7.2834	7.3924	8.2074
ENSGALG00000015101	BNC2	basonuclin 2 [Source:HGNC Symbol;Acc:HGNC:30988]	1.03807	0.0336761	Left-biased	98	145	179	95	82	28	7.4036	7.7793	8.0695	7.3791	7.2659	6.6074
ENSGALG00000023933	G0S2	G0/G1 switch 2 [Source:NCBI gene;Acc:419860]	1.38355	0.0336761	Left-biased	372	324	591	161	135	181	8.8091	8.655	9.4871	7.8789	7.7185	8.1777
ENSGALG00000030179	-	chromosome 6 C10orf54 homolog [Source:NCBI gene;Acc:769500]	-1.14309	0.0336761	Right-biased	43	35	25	98	59	63	6.7694	6.6445	6.4921	7.4065	7.0047	7.1737
ENSGALG00000048807	-	-	-0.931245	0.0336761	Right-biased	84	90	39	125	139	125	7.2707	7.3369	6.7581	7.6298	7.7471	7.792
ENSGALG00000026891	NINJ1	ninjurin 1 [Source:NCBI gene;Acc:415986]	-0.823533	0.0338704	Right-biased	570	622	339	743	947	895	9.3378	9.4605	8.7942	9.6838	10.0243	10.1516
ENSGALG00000001894	-	-	2.00378	0.0346388	Left-biased	17	42	19	9	7	3	6.2626	6.7596	6.3513	6.0195	5.9457	5.7714
ENSGALG00000015683	GNG10	G protein subunit gamma 10 [Source:NCBI gene;Acc:769603]	-0.607339	0.0346388	Right-biased	984	1169	769	1218	1621	1429	10.0509	10.2942	9.8304	10.3423	10.7536	10.7887
ENSGALG00000002615	DEF6	DEF6 guanine nucleotide exchange factor [Source:HGNC Symbol;Acc:HGNC:2760]	-0.872583	0.0353001	Right-biased	653	649	366	992	1010	926	9.5119	9.5152	8.8867	10.066	10.1104	10.1974
ENSGALG00000017135	CRYL1	crystallin lambda 1 [Source:NCBI gene;Acc:418953]	-0.75669	0.0353001	Right-biased	658	748	366	704	1088	1050	9.5218	9.6997	8.8867	9.6135	10.2104	10.3672
ENSGALG00000005772	BOK	BOK, BCL2 family apoptosis regulator [Source:NCBI gene;Acc:395445]	-0.634529	0.0355281	Right-biased	881	1109	908	1297	1441	1573	9.9037	10.223	10.051	10.4276	10.592	10.9212
ENSGALG00000005584	GALNT18	polypeptide N-acetylgalactosaminyltransferase 18 [Source:NCBI gene;Acc:423034]	-0.654557	0.0356884	Right-biased	1178	1459	773	2123	1844	1250	10.2928	10.5957	9.8372	11.1058	10.9315	10.6048
ENSGALG00000000824	-	myosin light chain kinase, smooth muscle-like [Source:NCBI gene;Acc:428278]	-1.78301	0.0358665	Right-biased	36	45	12	76	110	116	6.6564	6.8054	6.151	7.1906	7.5244	7.7184
ENSGALG00000015556	AFAP1	actin filament associated protein 1 [Source:NCBI gene;Acc:374034]	-0.954108	0.0358665	Right-biased	378	256	148	489	687	298	8.8284	8.3832	7.8718	9.1486	9.6015	8.7471
ENSGALG00000049356	-	-	2.08381	0.0358665	Left-biased	38	34	52	6	9	13	6.6899	6.627	6.9572	5.8978	6.0245	6.22
ENSGALG00000002883	SCAPER	S-phase cyclin A associated protein in the ER [Source:HGNC Symbol;Acc:HGNC:13081]	0.680925	0.036515	Left-biased	811	726	625	542	492	286	9.7944	9.6607	9.5593	9.278	9.1752	8.6982
ENSGALG00000014848	-	-	-1.63449	0.036515	Right-biased	54	27	10	107	45	113	6.9262	6.4949	6.0825	7.4852	6.812	7.6929
ENSGALG00000029760	NRBP2	nuclear receptor binding protein 2 [Source:HGNC Symbol;Acc:HGNC:19339]	-0.782884	0.0365422	Right-biased	389	372	325	587	653	563	8.863	8.8196	8.7437	9.3793	9.5357	9.54
ENSGALG00000030602	ADAM33	ADAM metallopeptidase domain 33 [Source:NCBI gene;Acc:422948]	-1.12505	0.0366546	Right-biased	201	221	102	375	415	310	8.1073	8.2196	7.512	8.8227	8.9643	8.7943
ENSGALG00000008160	CNNM2	cyclin and CBS domain divalent metal cation transport mediator 2 [Source:HGNC Symbol;Acc:HGNC:103]	0.996572	0.0370862	Left-biased	123	153	208	100	83	56	7.6114	7.8329	8.2318	7.4244	7.2761	7.0804
ENSGALG00000034741	ETNPPL	ethanolamine-phosphate phospho-lyase [Source:HGNC Symbol;Acc:HGNC:14404]	2.63759	0.037122	Left-biased	80	1095	82	73	87	36	7.23	10.2059	7.3185	7.158	7.3161	6.7643
ENSGALG00000031282	UBR5	ubiquitin protein ligase E3 component n-recognin 5 [Source:HGNC Symbol;Acc:HGNC:16806]	0.696117	0.0376985	Left-biased	591	891	787	540	551	288	9.3839	9.9303	9.8609	9.2733	9.3181	8.7065
ENSGALG00000033634	TDRD5	tudor domain containing 5 [Source:HGNC Symbol;Acc:HGNC:20614]	1.31609	0.0376985	Left-biased	627	674	568	117	329	270	9.4596	9.5641	9.4361	7.5675	8.6846	8.6303
ENSGALG00000050669	-	-	1.5422	0.0377105	Left-biased	901	816	1050	165	328	408	9.9335	9.814	10.2461	7.9039	8.681	9.1307
ENSGALG00000007090	CPN1	carboxypeptidase N subunit 1 [Source:NCBI gene;Acc:769143]	1.45122	0.0381275	Left-biased	332	1079	583	282	268	164	8.6735	10.1861	9.4695	8.4871	8.4462	8.0716
ENSGALG00000041365	SALL4	spalt like transcription factor 4 [Source:NCBI gene;Acc:769286]	1.08803	0.0381275	Left-biased	658	492	381	223	313	164	9.5218	9.1631	8.9356	8.2235	8.6259	8.0716
ENSGALG00000001633	DUSP26	dual specificity phosphatase 26 [Source:HGNC Symbol;Acc:HGNC:28161]	-0.755364	0.038271	Right-biased	475	466	344	661	841	595	9.1083	9.0954	8.8118	9.5318	9.8667	9.6116
ENSGALG00000005080	C8H1orf27	chromosome 8 C1orf27 homolog [Source:NCBI gene;Acc:424455]	-0.614032	0.0385773	Right-biased	1305	1126	943	1489	1469	1951	10.4316	10.2436	10.1016	10.6161	10.6184	11.2204
ENSGALG00000016609	CENPO	centromere protein O [Source:NCBI gene;Acc:422014]	0.802648	0.0389285	Left-biased	1406	1846	2731	1281	1105	978	10.5332	10.9195	11.5658	10.4108	10.2313	10.271
ENSGALG00000043711	AGO3	argonaute 3, RISC catalytic component [Source:NCBI gene;Acc:419628]	1.32563	0.0391024	Left-biased	215	334	503	174	190	58	8.18	8.6909	9.2812	7.9587	8.067	7.1078
ENSGALG00000051274	B3GALT2	beta-1,3-galactosyltransferase 2 [Source:HGNC Symbol;Acc:HGNC:917]	-1.18273	0.0391304	Right-biased	116	114	56	178	274	173	7.5565	7.5484	7.0121	7.9823	8.4715	8.1288
ENSGALG00000029378	ITGA9	integrin subunit alpha 9 [Source:NCBI gene;Acc:420757]	-1.22105	0.0391745	Right-biased	131	171	46	316	314	158	7.6715	7.9463	6.8697	8.6192	8.6296	8.0322
ENSGALG00000047426	-	-	1.32511	0.0393065	Left-biased	1372	2516	4259	1796	1017	476	10.4998	11.3503	12.1931	10.874	10.1197	9.3248
ENSGALG00000045499	TCFL5	transcription factor like 5 [Source:HGNC Symbol;Acc:HGNC:11646]	1.92695	0.0396502	Left-biased	34	39	30	11	5	10	6.6218	6.7118	6.5953	6.089	5.8541	6.1154
ENSGALG00000013489	CCDC82	coiled-coil domain containing 82 [Source:HGNC Symbol;Acc:HGNC:26282]	-0.777457	0.0397047	Right-biased	437	312	283	612	464	615	9.0051	8.6107	8.5806	9.4327	9.1021	9.6547
ENSGALG00000013830	PRELID3A	PRELI domain containing 3A [Source:NCBI gene;Acc:421035]	1.06728	0.0397047	Left-biased	744	733	760	338	415	286	9.6813	9.6733	9.8149	8.6985	8.9643	8.6982
ENSGALG00000033591	-	kazal-type serine protease inhibitor domain-containing protein 1-like [Source:NCBI gene;Acc:769726]	4.08651	0.0397456	Left-biased	14	4	17	0	1	1	6.1803	5.7989	6.2989	5.3472	5.5748	5.5927
ENSGALG00000044678	-	meiotic kinetochore factor [Source:NCBI gene;Acc:771537]	1.50866	0.0397456	Left-biased	58	70	80	17	23	30	6.9783	7.1289	7.2975	6.2641	6.4154	6.6489
ENSGALG00000002170	-	bile acid receptor-like [Source:NCBI gene;Acc:419888]	-1.0851	0.0398543	Right-biased	178	331	203	380	483	574	7.9789	8.6803	8.2052	8.8387	9.1521	9.565
ENSGALG00000002249	AGO1	argonaute 1, RISC catalytic component [Source:NCBI gene;Acc:428222]	0.784197	0.0398543	Left-biased	674	959	1033	663	546	321	9.5528	10.0281	10.2241	9.5357	9.3065	8.8363
ENSGALG00000005374	MYO19	myosin XIX [Source:HGNC Symbol;Acc:HGNC:26234]	0.68343	0.0398543	Left-biased	154	157	173	103	96	93	7.8307	7.8589	8.0334	7.4508	7.4017	7.5094
ENSGALG00000007001	TLR4	toll like receptor 4 [Source:NCBI gene;Acc:417241]	-1.62965	0.0398543	Right-biased	35	32	16	80	42	118	6.6392	6.591	6.2715	7.2327	6.766	7.7351
ENSGALG00000010708	ICA1	islet cell autoantigen 1 [Source:HGNC Symbol;Acc:HGNC:5343]	0.703224	0.0398543	Left-biased	449	355	269	230	214	191	9.0385	8.7635	8.5217	8.2575	8.195	8.2365
ENSGALG00000015253	COL8A1	collagen type VIII alpha 1 chain [Source:NCBI gene;Acc:418378]	-1.13765	0.0398543	Right-biased	121	164	176	522	196	275	7.596	7.9033	8.0516	9.2305	8.1001	8.6519
ENSGALG00000039772	RGS7	regulator of G-protein signaling 7 [Source:NCBI gene;Acc:395620]	2.08791	0.0398543	Left-biased	382	267	528	108	90	74	8.8411	8.4309	9.3428	7.4937	7.3453	7.3073
ENSGALG00000017048	EXOSC8	exosome component 8 [Source:HGNC Symbol;Acc:HGNC:17035]	-1.13787	0.0399511	Right-biased	2551	2356	2058	2649	2746	8689	11.3574	11.2585	11.17	11.4147	11.4864	13.337
ENSGALG00000051973	-	-	3.76255	0.0399511	Left-biased	11	10	7	0	2	0	6.0878	6.0571	5.9643	5.3472	5.6688	5.3472
ENSGALG00000028721	LMOD1	leiomodin 1 [Source:HGNC Symbol;Acc:HGNC:6647]	-1.19052	0.040168	Right-biased	41	82	47	156	96	122	6.7383	7.2578	6.8847	7.8469	7.4017	7.7679
ENSGALG00000007596	-	monocarboxylate transporter 2-like [Source:NCBI gene;Acc:416086]	2.38906	0.0402404	Left-biased	49	127	61	14	11	18	6.8576	7.6501	7.0773	6.1816	6.0945	6.3686
ENSGALG00000050049	C3orf70	chromosome 3 open reading frame 70 [Source:HGNC Symbol;Acc:HGNC:33731]	-0.760965	0.0405684	Right-biased	441	396	283	876	604	379	9.0163	8.8952	8.5806	9.9005	9.4353	9.0391
ENSGALG00000041258	-	peptide methionine sulfoxide reductase MsrA-like [Source:NCBI gene;Acc:101749201]	3.68745	0.0409144	Left-biased	36	483	102	11	35	2	6.6564	9.14	7.512	6.089	6.6504	5.694
ENSGALG00000002506	SPSB1	splA/ryanodine receptor domain and SOCS box containing 1 [Source:HGNC Symbol;Acc:HGNC:30628]	1.29618	0.0412624	Left-biased	326	331	965	260	238	161	8.652	8.6803	10.1325	8.3945	8.3123	8.052
ENSGALG00000003113	RGS14	regulator of G protein signaling 14 [Source:HGNC Symbol;Acc:HGNC:9996]	-0.964905	0.0413684	Right-biased	71	71	73	124	131	148	7.1333	7.1402	7.2209	7.6221	7.6893	7.9638
ENSGALG00000042279	CYP24A1	cytochrome P450 family 24 subfamily A member 1 [Source:NCBI gene;Acc:395827]	1.6152	0.0415525	Left-biased	26	72	34	17	16	9	6.4698	7.1514	6.6708	6.2641	6.2441	6.0768
ENSGALG00000013183	TERT	telomerase reverse transcriptase [Source:NCBI gene;Acc:420972]	1.13353	0.0418709	Left-biased	131	121	117	60	55	48	7.6715	7.6042	7.6404	7.0059	6.9529	6.9641
ENSGALG00000054469	DISP1	dispatched RND transporter family member 1 [Source:HGNC Symbol;Acc:HGNC:19711]	-0.653519	0.0429044	Right-biased	331	309	222	450	531	335	8.67	8.5994	8.3039	9.0453	9.2713	8.888
ENSGALG00000036229	ND4	NADH dehydrogenase subunit 4 [Source:NCBI gene;Acc:39116916]	0.937171	0.0431757	Left-biased	13296	14850	18433	8361	8489	6889	13.703	13.874	14.2874	13.0435	13.087	13.0051
ENSGALG00000042411	GASK1B	golgi associated kinase 1B [Source:HGNC Symbol;Acc:HGNC:25312]	-1.3984	0.0432362	Right-biased	292	219	82	325	552	590	8.5235	8.2096	7.3185	8.6522	9.3204	9.6007
ENSGALG00000024056	CHST3	carbohydrate sulfotransferase 3 [Source:NCBI gene;Acc:396018]	-1.03717	0.0432743	Right-biased	248	193	117	432	327	340	8.3377	8.0733	7.6404	8.9949	8.6774	8.906
ENSGALG00000039170	LHFPL5	lipoma HMGIC fusion partner-like 5 [Source:NCBI gene;Acc:378916]	-0.630639	0.0433475	Right-biased	425	490	307	698	649	487	8.9709	9.158	8.6761	9.6024	9.5278	9.3538
ENSGALG00000041730	GPR20	G protein-coupled receptor 20 [Source:HGNC Symbol;Acc:HGNC:4475]	-1.31759	0.0433475	Right-biased	58	57	39	111	126	130	6.9783	6.9719	6.7581	7.5187	7.6519	7.8313
ENSGALG00000001945	RFT1	RFT1 homolog [Source:NCBI gene;Acc:770487]	0.674458	0.043362	Left-biased	1800	1621	1262	874	1099	855	10.8726	10.7402	10.4956	9.8975	10.224	10.0903
ENSGALG00000003485	CCND3	cyclin D3 [Source:NCBI gene;Acc:419928]	0.968351	0.043362	Left-biased	165	122	225	96	112	51	7.9006	7.6119	8.3188	7.3883	7.541	7.0091
ENSGALG00000042548	LRRC6	leucine rich repeat containing 6 [Source:NCBI gene;Acc:420324]	-1.10193	0.043362	Right-biased	120	113	142	165	239	358	7.5881	7.5403	7.83	7.9039	8.317	8.969
ENSGALG00000045238	-	fibrinogen-like protein 1-like protein [Source:NCBI gene;Acc:112530086]	2.01397	0.0434669	Left-biased	84	62	93	34	17	8	7.2707	7.0348	7.4285	6.6237	6.2708	6.0359
ENSGALG00000011358	WNT6	Wnt family member 6 [Source:NCBI gene;Acc:395235]	1.1303	0.0437535	Left-biased	120	178	255	73	91	82	7.5881	7.988	8.4603	7.158	7.3548	7.3963
ENSGALG00000048647	-	-	-2.68014	0.0437535	Right-biased	5	0	6	28	5	34	5.8495	5.3472	5.9192	6.5119	5.8541	6.7272
ENSGALG00000004274	TWIST2	twist family bHLH transcription factor 2 [Source:NCBI gene;Acc:395405]	-0.929757	0.0453246	Right-biased	176	160	170	389	323	231	7.9672	7.8781	8.015	8.867	8.6628	8.4496
ENSGALG00000006710	RAB36	RAB36, member RAS oncogene family [Source:HGNC Symbol;Acc:HGNC:9775]	1.43955	0.0453246	Left-biased	135	431	226	60	107	111	7.7006	8.9988	8.3238	7.0059	7.4991	7.6757
ENSGALG00000009212	MND1	meiotic nuclear divisions 1 [Source:NCBI gene;Acc:422399]	-0.956643	0.0453246	Right-biased	1374	1275	955	1625	1394	3479	10.5018	10.4118	10.1186	10.736	10.5467	12.0333
ENSGALG00000015517	KLHL32	kelch like family member 32 [Source:HGNC Symbol;Acc:HGNC:21221]	1.61471	0.0453246	Left-biased	44	76	52	14	21	19	6.7846	7.195	6.9572	6.1816	6.3698	6.3954
ENSGALG00000017031	-	transmembrane phosphatase with tensin homology [Source:NCBI gene;Acc:418885]	-1.24294	0.0453246	Right-biased	1858	1620	1054	2125	1577	6102	10.9164	10.7393	10.2512	11.1071	10.7157	12.8319
ENSGALG00000027240	TSPAN13	tetraspanin 13 [Source:NCBI gene;Acc:420595]	0.759012	0.0453246	Left-biased	2897	2925	2973	1592	1689	1723	11.5356	11.5614	11.6852	10.7078	10.8102	11.0474
ENSGALG00000030920	APOC3	apolipoprotein C3 [Source:NCBI gene;Acc:100859721]	2.7738	0.0453246	Left-biased	106	1797	261	102	177	33	7.4738	10.8823	8.487	7.4421	7.9923	6.7081
ENSGALG00000032856	GFRA2	GDNF family receptor alpha 2 [Source:NCBI gene;Acc:395993]	-1.70283	0.0453246	Right-biased	39	30	44	61	204	94	6.7063	6.5537	6.8389	7.0183	8.1431	7.5192
ENSGALG00000043701	ELK3	ELK3, ETS transcription factor [Source:NCBI gene;Acc:417919]	-0.676352	0.0453246	Right-biased	1451	2024	1000	2519	2548	1849	10.5763	11.0471	10.1804	11.3443	11.3816	11.1455
ENSGALG00000029301	BMP2	bone morphogenetic protein 2 [Source:NCBI gene;Acc:378779]	0.890137	0.0453678	Left-biased	876	871	991	633	482	337	9.8962	9.9002	10.1682	9.476	9.1495	8.8952
ENSGALG00000040840	MPST	mercaptopyruvate sulfurtransferase [Source:NCBI gene;Acc:418048]	-0.640902	0.0454955	Right-biased	2765	2723	2226	3153	3504	4747	11.4702	11.461	11.2794	11.6592	11.8293	12.4742
ENSGALG00000037077	CCR5	C-C motif chemokine receptor 5 [Source:NCBI gene;Acc:420695]	-1.2983	0.0461505	Right-biased	19	19	17	59	23	48	6.3131	6.3172	6.2989	6.9934	6.4154	6.9641
ENSGALG00000002594	TFPI	tissue factor pathway inhibitor [Source:HGNC Symbol;Acc:HGNC:11760]	-1.09607	0.0463578	Right-biased	784	1171	505	1204	987	2666	9.7499	10.2965	9.2862	10.3267	10.0796	11.6577
ENSGALG00000015895	HTR1B	5-hydroxytryptamine receptor 1B [Source:NCBI gene;Acc:421858]	1.54883	0.0466806	Left-biased	631	1002	4113	780	716	483	9.4678	10.0868	12.1436	9.7474	9.6553	9.3433
ENSGALG00000050768	-	-	2.096	0.0466806	Left-biased	31	13	36	2	8	8	6.5675	6.1542	6.7066	5.6663	5.9864	6.0359
ENSGALG00000000866	SELENBP1	selenium binding protein 1 [Source:NCBI gene;Acc:425664]	-0.648594	0.0467351	Right-biased	799	1001	565	1112	1323	1125	9.7748	10.0854	9.4293	10.2193	10.4754	10.461
ENSGALG00000002283	MAPKAPK3	mitogen-activated protein kinase-activated protein kinase 3 [Source:NCBI gene;Acc:415917]	0.921688	0.0467351	Left-biased	348	320	496	191	271	143	8.7293	8.6404	9.2635	8.0564	8.4589	7.9282
ENSGALG00000004376	KCNJ2	potassium voltage-gated channel subfamily J member 2 [Source:NCBI gene;Acc:396328]	-0.898972	0.0467351	Right-biased	676	600	792	1633	1201	951	9.5567	9.4143	9.8693	10.7428	10.3439	10.2333
ENSGALG00000028821	GLIPR2	GLI pathogenesis related 2 [Source:HGNC Symbol;Acc:HGNC:18007]	-0.830617	0.0467351	Right-biased	4003	4511	2584	5133	4869	8509	11.9913	12.1728	11.4881	12.3483	12.2949	13.3071
ENSGALG00000053046	-	-	1.40965	0.0467351	Left-biased	34	109	83	31	38	15	6.6218	7.5071	7.3289	6.5694	6.7015	6.2827
ENSGALG00000053513	-	-	0.980405	0.0467351	Left-biased	119	89	97	37	63	49	7.5803	7.3273	7.4663	6.6753	7.0544	6.9793
ENSGALG00000051641	-	-	1.86618	0.0469811	Left-biased	28	30	30	13	10	1	6.5101	6.5537	6.5953	6.152	6.0605	5.5927
ENSGALG00000002708	LINGO1	leucine rich repeat and Ig domain containing 1 [Source:HGNC Symbol;Acc:HGNC:21205]	1.18242	0.0471004	Left-biased	247	210	549	160	179	102	8.3331	8.1639	9.3925	7.8726	8.004	7.5952
ENSGALG00000015285	TOMM70	translocase of outer mitochondrial membrane 70 [Source:HGNC Symbol;Acc:HGNC:11985]	1.1243	0.0472859	Left-biased	262	357	630	209	223	136	8.3995	8.7702	9.5696	8.1528	8.2402	7.8769
ENSGALG00000043493	IGFBP1	insulin like growth factor binding protein 1 [Source:NCBI gene;Acc:408027]	-1.43873	0.0472859	Right-biased	21	37	39	86	85	84	6.3608	6.6787	6.7581	7.2933	7.2963	7.4176
ENSGALG00000008969	EPCAM	epithelial cell adhesion molecule [Source:NCBI gene;Acc:421292]	0.765841	0.0476769	Left-biased	1279	972	861	645	743	399	10.4043	10.0461	9.9801	9.5002	9.7037	9.1029
ENSGALG00000010837	ASB5	ankyrin repeat and SOCS box containing 5 [Source:HGNC Symbol;Acc:HGNC:17180]	-0.7948	0.0477001	Right-biased	360	343	236	414	580	560	8.7698	8.7225	8.3724	8.9428	9.3834	9.533
ENSGALG00000015729	LPAR1	lysophosphatidic acid receptor 1 [Source:NCBI gene;Acc:427339]	-0.663407	0.049577	Right-biased	970	1073	1014	1854	1701	1179	10.0317	10.1786	10.1991	10.9179	10.8199	10.5249
ENSGALG00000012484	RIF1	replication timing regulatory factor 1 [Source:HGNC Symbol;Acc:HGNC:23207]	0.735816	0.0496015	Left-biased	433	715	677	355	400	312	8.9938	9.6408	9.6632	8.7569	8.9193	8.802
ENSGALG00000035645	GNAI2	G protein subunit alpha i2 [Source:NCBI gene;Acc:396367]	-0.624914	0.0496015	Right-biased	4466	4189	3492	5959	5856	6157	12.1462	12.0679	11.912	12.5605	12.5573	12.8447
ENSGALG00000051069	-	-	2.40988	0.0496015	Left-biased	35	20	41	10	6	2	6.6392	6.3415	6.7911	6.0552	5.9019	5.694
ENSGALG00000006676	RLBP1	retinaldehyde binding protein 1 [Source:NCBI gene;Acc:415492]	-1.5047	0.0501197	Right-biased	74	148	158	234	381	419	7.1664	7.7996	7.9388	8.2765	8.8602	9.1639
ENSGALG00000009248	HSPA12A	heat shock protein family A (Hsp70) member 12A [Source:HGNC Symbol;Acc:HGNC:19022]	-0.759833	0.0501749	Right-biased	201	150	188	312	351	228	8.1073	7.813	8.1219	8.6043	8.7616	8.4347
ENSGALG00000021772	gga-mir-202	gga-mir-202 [Source:miRBase;Acc:MI0003699]	-1.12952	0.050684	Right-biased	1024	1229	560	1682	1619	2485	10.1042	10.362	9.4179	10.7835	10.7519	11.5589
ENSGALG00000032142	MT-CO1	mitochondrially encoded cytochrome c oxidase I [Source:HGNC Symbol;Acc:HGNC:7419]	0.826938	0.050684	Left-biased	58857	71281	69226	35590	40238	33170	15.8424	16.1309	16.1922	15.1226	15.3212	15.2613
ENSGALG00000006454	SLC22A18	solute carrier family 22 member 18 [Source:HGNC Symbol;Acc:HGNC:10964]	2.08858	0.0509078	Left-biased	69	194	118	33	29	25	7.1107	8.0788	7.6485	6.6059	6.54	6.5418
ENSGALG00000002643	-	-	-1.67322	0.0514001	Right-biased	13	18	22	50	53	60	6.1508	6.2922	6.4244	6.8739	6.926	7.1346
ENSGALG00000005848	IL11RA	interleukin 11 receptor subunit alpha [Source:NCBI gene;Acc:693251]	-0.747443	0.0514001	Right-biased	715	846	501	1132	1064	1119	9.6295	9.8616	9.2762	10.2433	10.1804	10.4537
ENSGALG00000016415	MAP7D2	MAP7 domain containing 2 [Source:HGNC Symbol;Acc:HGNC:25899]	-1.29326	0.0514001	Right-biased	101	71	88	197	173	239	7.4304	7.1402	7.3797	8.0893	7.9685	8.4886
ENSGALG00000054351	-	-	2.27101	0.0521661	Left-biased	18	43	21	4	3	9	6.2883	6.7751	6.4007	5.7976	5.7406	6.0768
ENSGALG00000011450	-	leukotriene C4 synthase-like [Source:NCBI gene;Acc:770665]	-1.18484	0.0523747	Right-biased	62	69	97	137	163	198	7.0282	7.1175	7.4663	7.7181	7.907	8.2762
ENSGALG00000004129	SPP2	secreted phosphoprotein 2 [Source:NCBI gene;Acc:396080]	0.967896	0.0527348	Left-biased	781	705	1018	377	378	476	9.7449	9.6225	10.2044	8.8291	8.8506	9.3248
ENSGALG00000000452	TNFRSF10B	tumor necrosis factor receptor superfamily, member 10b [Source:NCBI gene;Acc:373904]	0.730307	0.0527961	Left-biased	595	425	534	412	312	197	9.3925	8.9816	9.3572	8.9368	8.6221	8.2706
ENSGALG00000010326	FLVCR2	feline leukemia virus subgroup C cellular receptor family member 2 [Source:HGNC Symbol;Acc:HGNC:20105]	-1.15668	0.0530186	Right-biased	80	113	71	145	128	278	7.23	7.5403	7.1981	7.7738	7.667	8.6646
ENSGALG00000021143	RGS18	regulator of G-protein signaling 18 [Source:NCBI gene;Acc:424361]	-1.35505	0.0530845	Right-biased	193	245	144	251	324	797	8.064	8.3338	7.8441	8.3548	8.6665	9.9965
ENSGALG00000027778	-	ras-related and estrogen-regulated growth inhibitor-like [Source:NCBI gene;Acc:770492]	-1.08213	0.0535704	Right-biased	183	124	94	225	250	328	8.0079	7.6273	7.4381	8.2333	8.3674	8.8623
ENSGALG00000051598	-	small EDRK-rich factor 1-like [Source:NCBI gene;Acc:107052389]	-1.14429	0.0544339	Right-biased	12819	11692	12260	15078	12631	47063	13.6506	13.5312	13.7021	13.888	13.6558	15.7651
ENSGALG00000017079	USPL1	ubiquitin specific peptidase like 1 [Source:NCBI gene;Acc:395436]	0.657296	0.0545276	Left-biased	572	746	405	373	448	242	9.3422	9.6962	9.0106	8.8162	9.0586	8.503
ENSGALG00000052050	-	-	2.72954	0.0545276	Left-biased	22	34	87	7	14	1	6.3837	6.627	7.3697	5.9413	6.1878	5.5927
ENSGALG00000040869	-	dynein light chain 2, cytoplasmic-like [Source:NCBI gene;Acc:100858984]	1.25643	0.0547496	Left-biased	144	191	237	71	81	80	7.7638	8.0622	8.3771	7.1358	7.2557	7.3746
ENSGALG00000025862	TMEM26	transmembrane protein 26 [Source:NCBI gene;Acc:423663]	-0.697417	0.0552351	Right-biased	1709	2004	1536	2810	3446	2041	10.801	11.0333	10.7648	11.4974	11.8058	11.2833
ENSGALG00000014872	FGF10	fibroblast growth factor 10 [Source:NCBI gene;Acc:395432]	-1.0361	0.05552	Right-biased	119	101	59	187	214	151	7.5803	7.4381	7.0517	8.034	8.195	7.9846
ENSGALG00000029500	ND5	NADH-ubiquinone oxidoreductase chain 5 [Source:UniProtKB/Swiss-Prot;Acc:P18940]	0.98333	0.05552	Left-biased	7537	9274	11862	5908	4795	3573	12.8907	13.1995	13.6547	12.5483	12.2732	12.071
ENSGALG00000053151	-	-	2.72331	0.05552	Left-biased	13	33	29	4	3	4	6.1508	6.6092	6.5755	5.7976	5.7406	5.8364
ENSGALG00000043021	HORMAD1	HORMA domain containing 1 [Source:HGNC Symbol;Acc:HGNC:25245]	1.46109	0.0560353	Left-biased	380	476	561	92	101	286	8.8348	9.1218	9.4202	7.3511	7.4469	8.6982
ENSGALG00000029270	GATA3	GATA binding protein 3 [Source:NCBI gene;Acc:419106]	-2.07629	0.056444	Right-biased	23	51	22	54	299	47	6.406	6.8917	6.4244	6.9286	8.5724	6.9488
ENSGALG00000012382	-	-	1.47613	0.0566113	Left-biased	89	64	64	19	22	33	7.3198	7.059	7.1148	6.3147	6.3929	6.7081
ENSGALG00000002831	SH3PXD2B	SH3 and PX domains 2B [Source:HGNC Symbol;Acc:HGNC:29242]	-1.04651	0.0567664	Right-biased	59	57	48	116	93	116	6.991	6.9719	6.8996	7.5595	7.3738	7.7184
ENSGALG00000048230	-	-	-2.13247	0.0569639	Right-biased	27	6	4	43	98	18	6.4902	5.8993	5.8152	6.7715	7.4199	6.3686
ENSGALG00000006471	SLCO2A1	solute carrier organic anion transporter family member 2A1 [Source:NCBI gene;Acc:424862]	-1.37886	0.0577527	Right-biased	166	234	255	433	504	689	7.9068	8.2826	8.4603	8.9978	9.2055	9.8036
ENSGALG00000007485	TFRC	transferrin receptor [Source:NCBI gene;Acc:396191]	0.708316	0.0577527	Left-biased	428	462	556	340	327	203	8.9795	9.0846	9.4087	8.7055	8.6774	8.3039
ENSGALG00000051790	-	-	2.01598	0.0577527	Left-biased	46	25	31	15	8	2	6.8144	6.4536	6.6147	6.2101	5.9864	5.694
ENSGALG00000006992	MMP9	matrix metallopeptidase 9 [Source:NCBI gene;Acc:395387]	-1.45249	0.0579757	Right-biased	56	29	44	119	142	84	6.9526	6.5345	6.8389	7.5833	7.7682	7.4176
ENSGALG00000038884	SRL	sarcalumenin [Source:NCBI gene;Acc:396269]	1.57891	0.0580511	Left-biased	96	244	50	50	30	44	7.3854	8.3292	6.9288	6.8739	6.5593	6.9014
ENSGALG00000036543	ZBTB38	zinc finger and BTB domain containing 38 [Source:HGNC Symbol;Acc:HGNC:26636]	0.73164	0.0580958	Left-biased	335	345	323	210	198	177	8.6842	8.7294	8.7364	8.158	8.111	8.1535
ENSGALG00000007868	BCO2	beta-carotene oxygenase 2 [Source:HGNC Symbol;Acc:HGNC:18503]	1.30753	0.058291	Left-biased	149	120	134	48	73	38	7.7976	7.5963	7.7722	6.8456	7.1703	6.8002
ENSGALG00000008629	MRC1	mannose receptor C-type 1 [Source:NCBI gene;Acc:420516]	-1.29418	0.058291	Right-biased	40	105	41	118	220	105	6.7224	7.4731	6.7911	7.5754	8.2253	7.6226
ENSGALG00000002846	NEURL1B	neuralized E3 ubiquitin protein ligase 1B [Source:HGNC Symbol;Acc:HGNC:35422]	-0.746474	0.0583325	Right-biased	216	137	136	329	268	201	8.1851	7.7234	7.7869	8.6666	8.4462	8.2929
ENSGALG00000006877	KLHL4	kelch like family member 4 [Source:HGNC Symbol;Acc:HGNC:6355]	-0.968241	0.0583325	Right-biased	607	533	285	751	1302	645	9.418	9.2637	8.5888	9.6978	10.4536	9.7169
ENSGALG00000007000	NR2F2	nuclear receptor subfamily 2 group F member 2 [Source:NCBI gene;Acc:386585]	-0.657473	0.0583325	Right-biased	2181	2880	1771	4792	3492	2265	11.1388	11.5396	10.9614	12.2507	11.8245	11.4289
ENSGALG00000008257	MERTK	MER proto-oncogene, tyrosine kinase [Source:NCBI gene;Acc:395836]	-0.736353	0.0583325	Right-biased	474	499	282	661	713	632	9.1057	9.1808	8.5765	9.5318	9.6499	9.6903
ENSGALG00000014786	PIK3R1	phosphoinositide-3-kinase regulatory subunit 1 [Source:HGNC Symbol;Acc:HGNC:8979]	-0.813484	0.0583325	Right-biased	884	924	692	1444	1386	1392	9.9083	9.9786	9.6918	10.5741	10.5388	10.7525
ENSGALG00000053317	-	-	1.14934	0.0585983	Left-biased	180	236	273	137	145	30	7.9906	8.2921	8.5388	7.7181	7.7889	6.6489
ENSGALG00000035935	-	unc-13 homolog C [Source:NCBI gene;Acc:415413]	-1.43883	0.0588013	Right-biased	52	44	15	74	108	103	6.8993	6.7904	6.243	7.169	7.5076	7.6044
ENSGALG00000039011	DPYS	dihydropyrimidinase [Source:NCBI gene;Acc:420266]	1.55236	0.0588013	Left-biased	536	1943	788	312	552	225	9.2598	10.9904	9.8626	8.6043	9.3204	8.4197
ENSGALG00000013907	KDR	kinase insert domain receptor [Source:NCBI gene;Acc:395323]	0.871162	0.0589913	Left-biased	1528	1199	1314	697	974	492	10.6471	10.3285	10.5507	9.6005	10.0619	9.3668
ENSGALG00000053416	-	-	-1.73191	0.0591372	Right-biased	20	33	41	30	65	193	6.3373	6.6092	6.7911	6.5506	7.0785	8.248
ENSGALG00000003323	NECAB2	N-terminal EF-hand calcium binding protein 2 [Source:HGNC Symbol;Acc:HGNC:23746]	-0.778685	0.0596895	Right-biased	270	269	223	438	427	396	8.4337	8.4394	8.3089	9.0119	8.9993	9.0935
ENSGALG00000012944	DENND5B	DENN domain containing 5B [Source:HGNC Symbol;Acc:HGNC:28338]	1.55002	0.060009	Left-biased	142	126	246	70	65	39	7.75	7.6426	8.4193	7.1246	7.0785	6.8177
ENSGALG00000021627	IFI27L2	interferon, alpha-inducible protein 27-like 2 [Source:NCBI gene;Acc:403121]	1.20703	0.0600105	Left-biased	139	95	216	71	63	57	7.7291	7.3839	8.2734	7.1358	7.0544	7.0942
ENSGALG00000028565	PCDHGC3	Gallus gallus protocadherin gamma subfamily A, 2 (PCDHGA2), mRNA. [Source:RefSeq mRNA;Acc:NM_001245037]	-0.664083	0.0600105	Right-biased	2718	2795	2126	4301	4885	2644	11.4462	11.4976	11.2153	12.0975	12.2996	11.6461
ENSGALG00000036956	-	-	1.24205	0.0600105	Left-biased	29928	15911	21378	7721	11772	8012	14.8686	13.9731	14.5005	12.9298	13.5549	13.221
ENSGALG00000035733	CCR7	C-C motif chemokine receptor 7 [Source:NCBI gene;Acc:428315]	-1.32028	0.0603492	Right-biased	49	41	35	135	85	83	6.8576	6.7439	6.6888	7.7037	7.2963	7.407
ENSGALG00000000209	PRNP	prion protein [Source:NCBI gene;Acc:396452]	-0.799181	0.0615134	Right-biased	533	578	440	1169	972	513	9.2527	9.3666	9.1132	10.2868	10.0591	9.4203
ENSGALG00000004078	-	LON peptidase N-terminal domain and RING finger protein 2-like [Source:NCBI gene;Acc:416263]	1.30347	0.0615252	Left-biased	566	386	276	135	187	154	9.3288	8.8642	8.5515	7.7037	8.0501	8.0052
ENSGALG00000005086	PLAU	plasminogen activator, urokinase [Source:NCBI gene;Acc:396424]	-1.27726	0.0615252	Right-biased	111	146	152	439	306	230	7.5158	7.7861	7.899	9.0147	8.5994	8.4447
ENSGALG00000001383	HTR4	5-hydroxytryptamine receptor 4 [Source:HGNC Symbol;Acc:HGNC:5299]	-3.13326	0.0623339	Right-biased	4	6	7	14	118	17	5.7969	5.8993	5.9643	6.1816	7.5897	6.3409
ENSGALG00000011624	PNLDC1	PARN like, ribonuclease domain containing 1 [Source:HGNC Symbol;Acc:HGNC:21185]	1.21082	0.0628139	Left-biased	811	758	936	218	326	480	9.7944	9.7171	10.0916	8.1987	8.6738	9.3354
ENSGALG00000007681	HTR2B	5-hydroxytryptamine receptor 2B [Source:NCBI gene;Acc:395581]	-1.04796	0.0633158	Right-biased	170	169	112	297	278	316	7.9313	7.9342	7.599	8.5469	8.4882	8.8174
ENSGALG00000040755	ANGPT4	angiopoietin 4 [Source:HGNC Symbol;Acc:HGNC:487]	-1.14724	0.0636182	Right-biased	54	53	46	100	109	116	6.9262	6.9191	6.8697	7.4244	7.516	7.7184
ENSGALG00000006969	USP28	ubiquitin specific peptidase 28 [Source:NCBI gene;Acc:428246]	0.793276	0.0636939	Left-biased	454	583	531	206	328	332	9.0522	9.3776	9.35	8.1372	8.681	8.877
ENSGALG00000002223	LHX9	LIM homeobox 9 [Source:NCBI gene;Acc:396397]	-0.794708	0.0638351	Right-biased	2847	2431	2478	5573	4511	3092	11.5112	11.3022	11.4294	12.4652	12.1866	11.8667
ENSGALG00000050897	TNIK	TRAF2 and NCK interacting kinase [Source:HGNC Symbol;Acc:HGNC:30765]	1.37188	0.0638351	Left-biased	23	33	53	7	20	14	6.406	6.6092	6.9712	5.9413	6.3461	6.252
ENSGALG00000007114	APOA1	apolipoprotein A1 [Source:NCBI gene;Acc:396536]	0.588415	0.0642178	Left-biased	30098	50589	33423	28759	22600	22084	14.8767	15.6369	15.1434	14.8159	14.4912	14.6759
ENSGALG00000033885	RAP1GAP2	RAP1 GTPase activating protein 2 [Source:NCBI gene;Acc:427841]	1.76718	0.0644331	Left-biased	113	69	129	40	21	28	7.5322	7.1175	7.7347	6.7245	6.3698	6.6074
ENSGALG00000003562	NPTX2	neuronal pentraxin 2 [Source:HGNC Symbol;Acc:HGNC:7953]	1.00722	0.06463	Left-biased	257	283	311	188	162	70	8.3777	8.4975	8.6914	8.0396	7.9007	7.2604
ENSGALG00000004345	OIT3	oncoprotein induced transcript 3 [Source:HGNC Symbol;Acc:HGNC:29953]	-1.51349	0.06463	Right-biased	131	84	131	317	181	438	7.6715	7.278	7.7499	8.6229	8.0157	9.2196
ENSGALG00000014233	FBLN1	fibulin 1 [Source:NCBI gene;Acc:373979]	-0.741351	0.06463	Right-biased	4021	2535	2538	4503	4585	5407	11.9977	11.3608	11.4629	12.1625	12.2097	12.6595
ENSGALG00000038652	-	glutathione S-transferase class-alpha [Source:NCBI gene;Acc:395611]	-0.598914	0.06463	Right-biased	6902	6547	4131	10642	7119	7855	12.7652	12.7023	12.1498	13.3886	12.8356	13.1927
ENSGALG00000021569	C1QA	complement C1q A chain [Source:HGNC Symbol;Acc:HGNC:1241]	-1.35112	0.0647225	Right-biased	61	110	78	123	181	293	7.0159	7.5155	7.2761	7.6145	8.0157	8.7269
ENSGALG00000027365	HIVEP3	human immunodeficiency virus type I enhancer binding protein 3 [Source:HGNC Symbol;Acc:HGNC:13561]	1.12257	0.0647225	Left-biased	191	249	103	92	104	47	8.053	8.352	7.521	7.3511	7.4732	6.9488
ENSGALG00000033522	-	amine oxidase, copper containing 3 [Source:NCBI gene;Acc:420015]	-1.16468	0.0647298	Right-biased	178	279	179	376	541	453	7.9789	8.4811	8.0695	8.8259	9.2949	9.262
ENSGALG00000001407	ADAMTS15	ADAM metallopeptidase with thrombospondin type 1 motif 15 [Source:HGNC Symbol;Acc:HGNC:16305]	-1.945	0.0651335	Right-biased	87	49	34	282	196	156	7.3004	6.8637	6.6708	8.4871	8.1001	8.0188
ENSGALG00000046192	CCL19	C-C motif chemokine ligand 19 [Source:HGNC Symbol;Acc:HGNC:10617]	-1.07768	0.0656036	Right-biased	91	66	43	194	94	119	7.3389	7.0828	6.8232	8.0729	7.3831	7.7434
ENSGALG00000013911	ZC3HAV1	zinc finger CCCH-type containing, antiviral 1 [Source:NCBI gene;Acc:426315]	0.688726	0.0659418	Left-biased	2891	2421	1689	1686	1550	990	11.5327	11.2965	10.8958	10.7868	10.692	10.2875
ENSGALG00000002081	MMP28	matrix metallopeptidase 28 [Source:HGNC Symbol;Acc:HGNC:14366]	-1.22007	0.0660736	Right-biased	32	44	41	90	91	83	6.5859	6.7904	6.7911	7.3322	7.3548	7.407
ENSGALG00000054209	-	regulator of G-protein signaling 3 [Source:NCBI gene;Acc:395110]	-0.967726	0.0661872	Right-biased	279	411	165	493	663	453	8.4711	8.9406	7.9838	9.1588	9.5554	9.262
ENSGALG00000015147	ALDH1A1	aldehyde dehydrogenase 1 family member A1 [Source:NCBI gene;Acc:395264]	1.35265	0.0672283	Left-biased	487	1066	575	230	419	167	9.1394	10.1698	9.4518	8.2575	8.9761	8.0909
ENSGALG00000015688	MXD4	MAX dimerization protein 4 [Source:NCBI gene;Acc:422890]	-0.590052	0.067724	Right-biased	1382	1641	845	2264	2177	1233	10.5097	10.7571	9.9552	11.1953	11.1619	10.5861
ENSGALG00000012339	ATL1	atlastin GTPase 1 [Source:HGNC Symbol;Acc:HGNC:11231]	-0.724363	0.0677899	Right-biased	979	830	649	1190	1504	1213	10.0441	9.8364	9.6082	10.3108	10.6506	10.5637
ENSGALG00000041635	CAMK2D	calcium/calmodulin dependent protein kinase II delta [Source:NCBI gene;Acc:422688]	-0.650652	0.0677899	Right-biased	334	278	247	429	464	407	8.6806	8.477	8.4239	8.9864	9.1021	9.1276
ENSGALG00000036258	PCDH8	protocadherin 8 [Source:NCBI gene;Acc:428065]	-1.29594	0.0678196	Right-biased	65	64	33	129	107	142	7.0642	7.059	6.6524	7.6599	7.4991	7.921
ENSGALG00000028673	MARCH3	membrane associated ring-CH-type finger 3 [Source:HGNC Symbol;Acc:HGNC:28728]	-1.78338	0.0681308	Right-biased	37	20	25	58	63	142	6.6733	6.3415	6.4921	6.9807	7.0544	7.921
ENSGALG00000041475	-	-	1.30583	0.0682261	Left-biased	83	87	72	16	37	40	7.2607	7.3078	7.2095	6.2375	6.6848	6.8349
ENSGALG00000042679	RETREG1	reticulophagy regulator 1 [Source:HGNC Symbol;Acc:HGNC:25964]	1.3592	0.0682261	Left-biased	66	53	80	18	40	18	7.076	6.9191	7.2975	6.2897	6.7342	6.3686
ENSGALG00000011296	-	FERM domain containing 1 [Source:NCBI gene;Acc:421562]	-1.2644	0.0691981	Right-biased	331	278	158	334	1090	367	8.67	8.477	7.9388	8.6844	10.2129	8.9995
ENSGALG00000050584	-	-	2.16392	0.0693884	Left-biased	178	157	74	25	41	22	7.9789	7.8589	7.2321	6.4508	6.7502	6.4714
ENSGALG00000002198	FHOD1	formin homology 2 domain containing 1 [Source:NCBI gene;Acc:415672]	-0.919729	0.0694124	Right-biased	139	176	170	245	334	305	7.7291	7.9762	8.015	8.3277	8.7025	8.7748
ENSGALG00000051754	KRT17	keratin 17 [Source:NCBI gene;Acc:100858439]	-1.4206	0.0694124	Right-biased	9	16	18	21	50	40	6.0184	6.2399	6.3255	6.3624	6.8846	6.8349
ENSGALG00000050978	-	-	2.35164	0.0695766	Left-biased	36	25	57	10	9	4	6.6564	6.4536	7.0254	6.0552	6.0245	5.8364
ENSGALG00000011314	LRRC3B	leucine rich repeat containing 3B [Source:HGNC Symbol;Acc:HGNC:28105]	-1.59342	0.0696306	Right-biased	20	25	53	81	82	122	6.3373	6.4536	6.9712	7.243	7.2659	7.7679
ENSGALG00000021039	HKDC1	hexokinase domain containing 1 [Source:HGNC Symbol;Acc:HGNC:23302]	1.21939	0.0696835	Left-biased	254	163	270	140	87	64	8.3645	7.8971	8.526	7.7392	7.3161	7.1864
ENSGALG00000004363	-	-	1.00233	0.0699162	Left-biased	559	788	1096	471	563	187	9.313	9.768	10.304	9.1018	9.3455	8.2133
ENSGALG00000045350	-	KIAA1210 [Source:NCBI gene;Acc:422374]	-1.52339	0.0699162	Right-biased	190	161	62	430	534	195	8.0474	7.8845	7.09	8.9892	9.2784	8.2593
ENSGALG00000016992	HTR2A	5-hydroxytryptamine receptor 2A [Source:NCBI gene;Acc:428070]	-2.55571	0.0700375	Right-biased	0	10	1	4	48	11	5.3472	6.0571	5.582	5.7976	6.8561	6.1519
ENSGALG00000000161	ISOC1	isochorismatase domain containing 1 [Source:HGNC Symbol;Acc:HGNC:24254]	0.623485	0.0701497	Left-biased	1171	1283	1102	674	780	764	10.2847	10.4203	10.3114	9.557	9.7674	9.9402
ENSGALG00000010589	FLRT2	fibronectin leucine rich transmembrane protein 2 [Source:HGNC Symbol;Acc:HGNC:3761]	-0.722403	0.0702242	Right-biased	383	366	253	617	661	338	8.8442	8.8	8.4513	9.4431	9.5515	8.8988
ENSGALG00000031075	-	-	-2.21452	0.0711706	Right-biased	11	4	22	35	18	107	6.0878	5.7989	6.4244	6.6412	6.2967	7.6405
ENSGALG00000035050	-	-	0.733931	0.0717439	Left-biased	247	373	406	243	222	142	8.3331	8.8228	9.0136	8.3185	8.2352	7.921
ENSGALG00000014642	CHD1Z	chromodomain helicase DNA binding protein 1-Z [Source:NCBI gene;Acc:395783]	0.950782	0.0717604	Left-biased	208	388	390	221	175	108	8.1442	8.8705	8.9642	8.2136	7.9804	7.6494
ENSGALG00000038672	-	ATPase inhibitory factor 1 [Source:NCBI gene;Acc:100857945]	1.12059	0.0717604	Left-biased	403	301	1095	247	376	202	8.906	8.5688	10.3028	8.3368	8.8442	8.2984
ENSGALG00000034213	TNFRSF1B	TNF receptor superfamily member 1B [Source:NCBI gene;Acc:395083]	-0.899312	0.0717904	Right-biased	300	387	155	505	657	359	8.5548	8.8674	7.919	9.1889	9.5436	8.9724
ENSGALG00000036829	RECK	reversion inducing cysteine rich protein with kazal motifs [Source:HGNC Symbol;Acc:HGNC:11345]	-0.871746	0.0721389	Right-biased	668	555	259	1037	912	668	9.5413	9.3149	8.4781	10.1254	9.9741	9.7629
ENSGALG00000035202	AP3B2	adaptor related protein complex 3 subunit beta 2 [Source:HGNC Symbol;Acc:HGNC:567]	-0.977185	0.0733797	Right-biased	218	198	70	268	378	269	8.1951	8.1006	7.1865	8.4289	8.8506	8.6259
ENSGALG00000016584	EGFL6	EGF like domain multiple 6 [Source:HGNC Symbol;Acc:HGNC:3235]	-1.35752	0.0736873	Right-biased	61	180	28	157	278	219	7.0159	7.9997	6.5553	7.8534	8.4882	8.389
ENSGALG00000001214	PARD6A	par-6 family cell polarity regulator alpha [Source:HGNC Symbol;Acc:HGNC:15943]	1.69623	0.0738596	Left-biased	29	20	47	13	7	9	6.5296	6.3415	6.8847	6.152	5.9457	6.0768
ENSGALG00000003709	PLAT	plasminogen activator, tissue type [Source:HGNC Symbol;Acc:HGNC:9051]	-0.635407	0.0738596	Right-biased	418	360	366	584	519	604	8.9506	8.7802	8.8867	9.3728	9.2424	9.6312
ENSGALG00000012050	TNRC6B	trinucleotide repeat containing adaptor 6B [Source:HGNC Symbol;Acc:HGNC:29190]	0.862526	0.0738596	Left-biased	492	598	384	329	342	128	9.1522	9.4101	8.9452	8.6666	8.7306	7.8157
ENSGALG00000047414	-	-	1.68444	0.0738596	Left-biased	74	127	74	31	38	15	7.1664	7.6501	7.2321	6.5694	6.7015	6.2827
ENSGALG00000047483	C1QTNF6	C1q and TNF related 6 [Source:HGNC Symbol;Acc:HGNC:14343]	-0.667738	0.0742907	Right-biased	1053	1238	1078	2061	2197	1017	10.1416	10.3718	10.2816	11.0646	11.1746	10.3239
ENSGALG00000052941	-	-	2.76434	0.0743937	Left-biased	5	121	29	6	10	6	5.8495	7.6042	6.5755	5.8978	6.0605	5.945
ENSGALG00000051854	-	-	-0.970113	0.0745201	Right-biased	285	225	268	290	552	607	8.4956	8.2393	8.5174	8.5193	9.3204	9.6376
ENSGALG00000031313	-	CUGBP, Elav-like family member 6 [Source:NCBI gene;Acc:427479]	1.50944	0.0749633	Left-biased	25	22	37	10	13	6	6.449	6.388	6.724	6.0552	6.158	5.945
ENSGALG00000011630	GLI2	GLI family zinc finger 2 [Source:NCBI gene;Acc:395956]	-0.879124	0.0751234	Right-biased	1260	1295	990	3056	2026	1319	10.3839	10.433	10.1669	11.6152	11.0619	10.6785
ENSGALG00000001559	ZP3	zona pellucida sperm-binding protein 3 [Source:NCBI gene;Acc:378906]	-1.34688	0.0751389	Right-biased	570	501	254	1752	698	816	9.3378	9.1858	8.4558	10.8397	9.6222	10.0279
ENSGALG00000010316	-	Fraser extracellular matrix complex subunit 1 [Source:NCBI gene;Acc:422506]	0.857381	0.0751389	Left-biased	1301	1914	2034	961	1292	607	10.4274	10.9696	11.1537	10.0236	10.4431	9.6376
ENSGALG00000017104	CDK8	cyclin dependent kinase 8 [Source:HGNC Symbol;Acc:HGNC:1779]	1.01329	0.0757636	Left-biased	301	443	550	264	267	108	8.5587	9.0327	9.3948	8.4118	8.442	7.6494
ENSGALG00000043223	COL26A1	collagen type XXVI alpha 1 chain [Source:HGNC Symbol;Acc:HGNC:18038]	-0.76559	0.0764198	Right-biased	171	149	93	246	299	140	7.9373	7.8063	7.4285	8.3322	8.5724	7.9064
ENSGALG00000054917	-	-	2.15206	0.076422	Left-biased	33	16	16	3	6	5	6.604	6.2399	6.2715	5.7377	5.9019	5.8935
ENSGALG00000003578	FN1	fibronectin 1 [Source:NCBI gene;Acc:396133]	1.08205	0.0766262	Left-biased	1001	1378	2891	981	1042	475	10.0738	10.5176	11.6458	10.0511	10.1523	9.3221
ENSGALG00000004162	SLC16A6	solute carrier family 16 member 6 [Source:HGNC Symbol;Acc:HGNC:10927]	1.04769	0.0768756	Left-biased	176	110	102	65	79	39	7.9672	7.5155	7.512	7.0667	7.2349	6.8177
ENSGALG00000042067	SPRY1	sprouty RTK signaling antagonist 1 [Source:NCBI gene;Acc:395583]	-0.803504	0.077314	Right-biased	609	387	474	915	639	905	9.4222	8.8674	9.2063	9.9583	9.5078	10.1665
ENSGALG00000013409	-	-	-1.37608	0.0773376	Right-biased	29	83	24	113	124	102	6.5296	7.268	6.4701	7.5352	7.6366	7.5952
ENSGALG00000007334	ABAT	4-aminobutyrate aminotransferase [Source:HGNC Symbol;Acc:HGNC:23]	1.30658	0.0775686	Left-biased	212	703	251	169	209	84	8.1648	9.6188	8.4422	7.9285	8.1693	7.4176
ENSGALG00000004293	-	plasminogen [Source:NCBI gene;Acc:421580]	4.0122	0.0778472	Left-biased	8	241	17	9	4	3	5.9807	8.3154	6.2989	6.0195	5.801	5.7714
ENSGALG00000011635	TFCP2L1	transcription factor CP2 like 1 [Source:HGNC Symbol;Acc:HGNC:17925]	1.2912	0.0780669	Left-biased	129	116	80	39	35	52	7.6568	7.5646	7.2975	6.7083	6.6504	7.0237
ENSGALG00000001288	-	-	1.84242	0.0780803	Left-biased	30	31	42	7	13	8	6.5487	6.5725	6.8073	5.9413	6.158	6.0359
ENSGALG00000008133	AS3MT	arsenite methyltransferase [Source:HGNC Symbol;Acc:HGNC:17452]	-0.851592	0.0787362	Right-biased	1081	1034	916	1641	1451	2110	10.1769	10.1289	10.0627	10.7495	10.6015	11.3297
ENSGALG00000037929	BIN2	bridging integrator 2 [Source:NCBI gene;Acc:777552]	-1.33282	0.0787864	Right-biased	46	29	24	54	61	118	6.8144	6.5345	6.4701	6.9286	7.0298	7.7351
ENSGALG00000038556	CDC42EP1	CDC42 effector protein 1 [Source:HGNC Symbol;Acc:HGNC:17014]	-0.868796	0.0791013	Right-biased	489	461	284	627	708	806	9.1445	9.082	8.5847	9.4638	9.6407	10.0114
ENSGALG00000050159	-	-	0.673076	0.0792707	Left-biased	308	331	255	194	203	147	8.5855	8.6803	8.4603	8.0729	8.1378	7.9567
ENSGALG00000017122	SGCG	sarcoglycan gamma [Source:HGNC Symbol;Acc:HGNC:10809]	-0.660705	0.0793036	Right-biased	249	254	188	343	424	291	8.3422	8.3743	8.1219	8.716	8.9906	8.7188
ENSGALG00000005598	ZNF598	zinc finger protein 598 [Source:HGNC Symbol;Acc:HGNC:28079]	0.612888	0.0794266	Left-biased	239	263	327	223	179	130	8.2964	8.4137	8.7511	8.2235	8.004	7.8313
ENSGALG00000001392	MMP23B	matrix metallopeptidase 23B [Source:HGNC Symbol;Acc:HGNC:7171]	-0.767503	0.079464	Right-biased	475	599	212	789	791	533	9.1083	9.4122	8.2528	9.7625	9.7858	9.4693
ENSGALG00000010567	RAB3B	RAB3B, member RAS oncogene family [Source:HGNC Symbol;Acc:HGNC:9778]	0.804488	0.079464	Left-biased	465	301	364	253	249	133	9.0819	8.5688	8.8801	8.3637	8.3629	7.8543
ENSGALG00000012687	TPMT	thiopurine S-methyltransferase [Source:HGNC Symbol;Acc:HGNC:12014]	0.903697	0.0795391	Left-biased	98	97	183	67	64	66	7.4036	7.4022	8.0931	7.0902	7.0665	7.2116
ENSGALG00000003340	GBGT1	globoside alpha-1,3-N-acetylgalactosaminyltransferase 1 [Source:NCBI gene;Acc:417163]	-0.884866	0.0796014	Right-biased	170	147	81	240	255	211	7.9313	7.7929	7.3081	8.3047	8.3897	8.3471
ENSGALG00000011200	THBS2	thrombospondin 2 [Source:NCBI gene;Acc:414837]	-1.09135	0.0796014	Right-biased	94	62	54	83	139	198	7.367	7.0348	6.985	7.2634	7.7471	8.2762
ENSGALG00000028304	MMR1L4	macrophage mannose receptor 1-like 4 [Source:NCBI gene;Acc:771888]	-2.44526	0.0796014	Right-biased	0	7	3	26	12	15	5.3472	5.9429	5.753	6.4716	6.127	6.2827
ENSGALG00000053345	-	-	-1.81711	0.0796014	Right-biased	10	6	6	20	34	21	6.054	5.8993	5.9192	6.3389	6.6329	6.4468
ENSGALG00000002663	ATR	ATR serine/threonine kinase [Source:HGNC Symbol;Acc:HGNC:882]	0.728933	0.079986	Left-biased	474	504	449	328	324	191	9.1057	9.1933	9.1385	8.663	8.6665	8.2365
ENSGALG00000014971	SLC2A9	solute carrier family 2 member 9 [Source:HGNC Symbol;Acc:HGNC:13446]	2.30416	0.0800341	Left-biased	44	33	27	8	13	0	6.7846	6.6092	6.5347	5.9817	6.158	5.3472
ENSGALG00000010078	GLP1R	glucagon like peptide 1 receptor [Source:NCBI gene;Acc:428573]	0.846253	0.0801974	Left-biased	124	146	98	59	84	55	7.6191	7.7861	7.4756	6.9934	7.2863	7.0665
ENSGALG00000036824	CDH23	cadherin related 23 [Source:HGNC Symbol;Acc:HGNC:13733]	-0.938175	0.080283	Right-biased	34	50	33	68	104	47	6.6218	6.8778	6.6524	7.1018	7.4732	6.9488
ENSGALG00000003457	CNP	2',3'-cyclic nucleotide 3' phosphodiesterase [Source:NCBI gene;Acc:395921]	-1.01878	0.0803725	Right-biased	263	142	177	445	291	396	8.4038	7.7586	8.0576	9.0315	8.5409	9.0935
ENSGALG00000032199	FGR	FGR proto-oncogene, Src family tyrosine kinase [Source:NCBI gene;Acc:777583]	-0.901352	0.0803725	Right-biased	139	103	167	254	206	276	7.7291	7.4557	7.9963	8.3682	8.1536	8.6561
ENSGALG00000014749	EPHB6	EPH receptor B6 [Source:NCBI gene;Acc:418308]	-0.784052	0.0806914	Right-biased	572	664	323	813	943	815	9.3422	9.5448	8.7364	9.8019	10.0187	10.0262
ENSGALG00000004528	TSHZ3	teashirt zinc finger homeobox 3 [Source:HGNC Symbol;Acc:HGNC:30700]	-0.696899	0.0816709	Right-biased	689	910	580	1416	1372	679	9.5814	9.9583	9.4629	10.5473	10.525	9.7843
ENSGALG00000010057	KIF6	kinesin family member 6 [Source:HGNC Symbol;Acc:HGNC:21202]	-1.87846	0.0816709	Right-biased	31	42	32	53	43	254	6.5675	6.7596	6.6337	6.9151	6.7815	8.5589
ENSGALG00000012801	LY86	lymphocyte antigen 86 [Source:NCBI gene;Acc:420872]	-1.12245	0.0816709	Right-biased	245	181	207	335	293	663	8.3241	8.0055	8.2265	8.688	8.5488	9.753
ENSGALG00000040651	IGF1R	insulin like growth factor 1 receptor [Source:NCBI gene;Acc:395889]	0.87744	0.0819977	Left-biased	1376	1761	1796	1299	1025	360	10.5038	10.8544	10.9808	10.4297	10.1302	8.9758
ENSGALG00000048129	TEX12	testis expressed 12 [Source:HGNC Symbol;Acc:HGNC:11734]	1.22013	0.0819977	Left-biased	123	96	173	41	40	79	7.6114	7.3931	8.0334	6.7404	6.7342	7.3637
ENSGALG00000051154	-	-	1.5646	0.0823061	Left-biased	42	34	50	8	17	16	6.7539	6.627	6.9288	5.9817	6.2708	6.3123
ENSGALG00000047313	-	glycine N-acyltransferase-like protein 3 [Source:NCBI gene;Acc:107050382]	2.53708	0.0823843	Left-biased	12	217	17	15	26	1	6.12	8.1996	6.2989	6.2101	6.4797	5.5927
ENSGALG00000032799	-	-	0.695673	0.0825068	Left-biased	322	441	496	241	352	172	8.6375	9.0271	9.2635	8.3093	8.765	8.1226
ENSGALG00000029836	GPLD1	glycosylphosphatidylinositol specific phospholipase D1 [Source:HGNC Symbol;Acc:HGNC:4459]	2.61209	0.0834586	Left-biased	30	75	14	14	2	3	6.5487	7.1843	6.2135	6.1816	5.6688	5.7714
ENSGALG00000019987	LRP11	LDL receptor related protein 11 [Source:HGNC Symbol;Acc:HGNC:16936]	1.24529	0.0838342	Left-biased	128	135	249	69	58	82	7.6493	7.7091	8.4331	7.1132	6.992	7.3963
ENSGALG00000007882	-	chromosome 24 C11orf57 homolog [Source:NCBI gene;Acc:419794]	0.636125	0.0846875	Left-biased	659	623	888	472	578	324	9.5237	9.4626	10.0213	9.1044	9.379	8.8475
ENSGALG00000049477	-	-	2.0999	0.0846875	Left-biased	72	51	97	28	5	17	7.1444	6.8917	7.4663	6.5119	5.8541	6.3409
ENSGALG00000011306	DES	desmin [Source:HGNC Symbol;Acc:HGNC:2770]	-0.906067	0.0849389	Right-biased	947	922	611	1409	1338	1673	9.9997	9.9757	9.53	10.5405	10.4907	11.0066
ENSGALG00000017242	FZD4	frizzled class receptor 4 [Source:NCBI gene;Acc:373887]	-0.961366	0.0849389	Right-biased	335	483	742	1225	1284	530	8.6842	9.14	9.7833	10.3501	10.4346	9.4621
ENSGALG00000054675	TMEM272	transmembrane protein 272 [Source:HGNC Symbol;Acc:HGNC:26737]	-2.08596	0.0851717	Right-biased	121	17	30	62	569	70	7.596	6.2665	6.5953	7.0306	9.359	7.2604
ENSGALG00000032701	LY96	lymphocyte antigen 96 [Source:HGNC Symbol;Acc:HGNC:17156]	-1.82493	0.0859527	Right-biased	29	30	26	31	44	198	6.5296	6.5537	6.5136	6.5694	6.7969	8.2762
ENSGALG00000014907	DCBLD1	discoidin, CUB and LCCL domain containing 1 [Source:HGNC Symbol;Acc:HGNC:21479]	0.628287	0.0862752	Left-biased	481	424	350	345	277	172	9.1239	8.9787	8.8326	8.7229	8.484	8.1226
ENSGALG00000005483	CDH13	cadherin 13 [Source:NCBI gene;Acc:414849]	0.652342	0.0868094	Left-biased	1257	933	726	606	672	512	10.3807	9.9915	9.7547	9.4201	9.5729	9.4178
ENSGALG00000001314	PTGS1	prostaglandin-endoperoxide synthase 1 [Source:HGNC Symbol;Acc:HGNC:9604]	-0.675761	0.0870892	Right-biased	187	231	212	270	381	320	8.0306	8.2683	8.2528	8.4374	8.8602	8.8325
ENSGALG00000004671	ANKRD27	ankyrin repeat domain 27 [Source:NCBI gene;Acc:415766]	1.35278	0.0872177	Left-biased	71	107	45	25	26	32	7.1333	7.4902	6.8544	6.4508	6.4797	6.6888
ENSGALG00000013598	SCGN	secretagogin, EF-hand calcium binding protein [Source:HGNC Symbol;Acc:HGNC:16941]	-2.68199	0.0872177	Right-biased	12	4	13	10	169	9	6.12	5.7989	6.1829	6.0552	7.9442	6.0768
ENSGALG00000031410	ENPEP	glutamyl aminopeptidase [Source:HGNC Symbol;Acc:HGNC:3355]	-1.12968	0.0872177	Right-biased	213	463	316	705	956	469	8.1699	9.0873	8.7103	9.6154	10.0369	9.3059
ENSGALG00000003792	FYB	FYN binding protein [Source:NCBI gene;Acc:427448]	-1.05178	0.0873024	Right-biased	172	147	83	238	227	322	7.9433	7.7929	7.3289	8.2954	8.2598	8.84
ENSGALG00000010222	-	-	2.02847	0.0877158	Left-biased	58	63	88	18	17	15	6.9783	7.0469	7.3797	6.2897	6.2708	6.2827
ENSGALG00000034751	TRPA1	transient receptor potential cation channel subfamily A member 1 [Source:NCBI gene;Acc:420180]	1.28195	0.0877158	Left-biased	357	201	330	105	124	123	8.7598	8.1167	8.762	7.4681	7.6366	7.776
ENSGALG00000007976	-	-	1.35216	0.0877587	Left-biased	498	468	423	121	229	173	9.1673	9.1007	9.0643	7.599	8.2695	8.1288
ENSGALG00000031987	MYO5A	myosin VA [Source:NCBI gene;Acc:396237]	0.934544	0.0877587	Left-biased	732	733	432	414	331	221	9.6601	9.6733	9.0904	8.9428	8.6918	8.3993
ENSGALG00000014855	GHR	growth hormone receptor [Source:NCBI gene;Acc:408184]	-1.05473	0.0884555	Right-biased	28	46	36	105	68	51	6.5101	6.8203	6.7066	7.4681	7.1137	7.0091
ENSGALG00000016455	-	growth regulating estrogen receptor binding 1 [Source:NCBI gene;Acc:421944]	0.751544	0.0890084	Left-biased	4116	3530	2771	2713	2156	1202	12.0307	11.826	11.5862	11.4481	11.1484	10.5513
ENSGALG00000020316	IL13RA2	interleukin 13 receptor subunit alpha 2 [Source:NCBI gene;Acc:422219]	-0.905059	0.0890084	Right-biased	495	462	759	778	840	1438	9.1598	9.0846	9.8131	9.7441	9.8651	10.7973
ENSGALG00000049569	-	-	1.84835	0.0890084	Left-biased	35	24	32	12	10	3	6.6392	6.4323	6.6337	6.1212	6.0605	5.7714
ENSGALG00000009870	IL15	interleukin 15 [Source:NCBI gene;Acc:395258]	-1.65095	0.0890375	Right-biased	15	17	12	28	24	76	6.2087	6.2665	6.151	6.5119	6.4373	7.3302
ENSGALG00000014203	PARVG	parvin gamma [Source:HGNC Symbol;Acc:HGNC:14654]	-1.09292	0.0890745	Right-biased	130	168	39	279	224	187	7.6642	7.9281	6.7581	8.4748	8.2451	8.2133
ENSGALG00000015290	LIX1	limb and CNS expressed 1 [Source:NCBI gene;Acc:374264]	-0.873974	0.0892939	Right-biased	210	355	133	350	470	402	8.1545	8.7635	7.7648	8.74	9.1181	9.1122
ENSGALG00000022206	-	cytoplasmic dynein 1 light intermediate chain 2-like [Source:NCBI gene;Acc:776720]	1.72097	0.0895488	Left-biased	39	83	135	11	22	41	6.7063	7.268	7.7796	6.089	6.3929	6.8519
ENSGALG00000027772	NANOG	Nanog homeobox [Source:NCBI gene;Acc:100272166]	1.31555	0.0895488	Left-biased	2471	1501	715	407	795	586	11.3129	10.6346	9.7346	8.9219	9.7925	9.5918
ENSGALG00000043598	-	-	0.962016	0.0895488	Left-biased	105114	93181	126496	55934	66361	41236	16.6782	16.517	17.0612	15.7737	16.0418	15.5747
[truncated: 88 more rows]

## Sheet: Table S8
Table S8. Differentially expressed genes profiles between left and right gonads at E10
[truncated: 532 more rows]

## Sheet: Table S9
Table S9. The list of common DEGs in bilateral gonads at four stages
Gene ID	Gene Name	Chr	Group
[truncated: 37 more rows]

## Sheet: Table S10
Table S10. Summary of sequencing quality and read alignment statistics of ATAC-seq data
[truncated: 23 more rows]
